# Supplementary material for: Ethyl 6-methyl-8-phenyl-1,2,4-triazolo[1,5-a]pyridine-7-carboxyl­ate
Source: Acta Crystallogr Sect E Struct Rep Online. 2013 Nov 23;69(Pt 12):o1812. doi: 10.1107/S1600536813031152 (PMC3885066; doi:10.1107/S1600536813031152)
Supplement: Supplementary file 2 [file e-69-o1812-Isup2.hkl]

# 
# h,k,l, Fc-squared, Fo-squared, sigma(Fo-squared) and status flag 
# 
data_I
_shelx_title ' 123 in P2(1)/n' 
_shelx_refln_list_code          4 
_shelx_F_calc_maximum      179.43 
_exptl_crystal_F_000       592.00 
_reflns_d_resolution_high  0.8409 
 
loop_ 
 _symmetry_equiv_pos_as_xyz 
 'x, y, z' 
 '-x+1/2, y+1/2, -z+1/2' 
 '-x, -y, -z' 
 'x-1/2, -y-1/2, z-1/2' 
 
_cell_length_a    13.4015 
_cell_length_b     7.4825 
_cell_length_c    15.0682 
_cell_angle_alpha  90.000 
_cell_angle_beta   98.986 
_cell_angle_gamma  90.000 
 
_shelx_F_squared_multiplier     1.000 
 
loop_ 
 _refln_index_h 
 _refln_index_k 
 _refln_index_l 
 _refln_F_squared_calc 
 _refln_F_squared_meas 
 _refln_F_squared_sigma 
 _refln_observed_status 
   2   0   0     5366.90     4927.36     28.21 o 
   4   0   0      775.66      815.57     28.12 o 
   6   0   0       25.42       28.18      1.29 o 
   8   0   0        7.41        3.17      0.78 o 
  10   0   0      187.70      176.68      3.91 o 
  12   0   0      175.22      195.88      7.20 o 
  14   0   0       12.35        7.36      1.69 o 
   1   1   0      448.22      450.28      4.04 o 
   2   1   0     5583.93     5690.19    272.42 o 
   3   1   0      258.86      190.54      1.71 o 
   4   1   0      415.22      401.49     14.96 o 
   5   1   0      444.58      467.71     13.62 o 
   6   1   0     1044.56     1083.37     22.64 o 
   7   1   0       87.57       90.96      2.62 o 
   8   1   0      407.11      398.24      8.81 o 
   9   1   0        2.47        0.82      0.53 o 
  10   1   0       22.66       25.96      1.28 o 
  11   1   0      162.99      145.56      3.20 o 
  12   1   0       74.62       77.43      2.25 o 
  13   1   0        5.41        1.00      1.05 o 
  14   1   0        0.00       -0.99      1.32 o 
  15   1   0        1.01        1.93      1.61 o 
   0   2   0        0.07        0.50      0.57 o 
   1   2   0      503.80      533.26     13.98 o 
   2   2   0      427.11      406.70     12.97 o 
   3   2   0     1489.81     1530.77     51.41 o 
   4   2   0       90.62       94.97      2.77 o 
   5   2   0       48.63       36.51      0.88 o 
   6   2   0        2.23        0.20      0.34 o 
   7   2   0       43.13       34.59      1.07 o 
   8   2   0        0.78        1.38      0.48 o 
   9   2   0        1.76        0.38      0.50 o 
  10   2   0        9.14        9.14      1.07 o 
  11   2   0        2.32        1.74      1.35 o 
  12   2   0      122.67      130.01      4.35 o 
  13   2   0       13.40       16.13      2.15 o 
  14   2   0        1.02       -1.46      1.32 o 
  15   2   0       20.27       23.79      2.71 o 
   1   3   0       99.73       95.97      2.69 o 
   2   3   0      112.22      135.01      2.32 o 
   3   3   0      149.51      190.71      2.59 o 
   4   3   0        0.16        0.15      0.73 o 
   5   3   0       49.91       58.31      1.77 o 
   6   3   0      175.10      162.12     10.28 o 
   7   3   0      210.12      223.44      4.35 o 
   8   3   0       25.94       25.39      1.88 o 
   9   3   0        0.07       -0.31      0.86 o 
  10   3   0        3.48        2.16      1.14 o 
  11   3   0       72.68       72.58      3.27 o 
  12   3   0       27.50       28.70      2.53 o 
  13   3   0       41.72       43.49      3.00 o 
  14   3   0       20.34       16.78      3.01 o 
   0   4   0      567.70      668.59     43.53 o 
   1   4   0      307.92      344.72     12.29 o 
   2   4   0       84.21       92.47      3.47 o 
   3   4   0       65.23       65.42      1.34 o 
   4   4   0        0.37       -0.07      0.53 o 
   5   4   0        0.99        1.78      0.75 o 
   6   4   0        0.72       -0.17      0.74 o 
   7   4   0        1.89        2.72      0.96 o 
   8   4   0       53.38       51.36      2.59 o 
   9   4   0        3.96        3.04      1.20 o 
  10   4   0       41.35       43.02      2.71 o 
  11   4   0        2.37        1.35      1.42 o 
  12   4   0        1.82        2.84      1.42 o 
  13   4   0        3.60        2.39      1.59 o 
  14   4   0        2.20        3.47      1.76 o 
   1   5   0       21.19       24.58      1.02 o 
   2   5   0       37.46       42.65      1.45 o 
   3   5   0       98.79       96.12      4.64 o 
   4   5   0       50.29       43.41      1.86 o 
   5   5   0       94.73      101.54      2.72 o 
   6   5   0      333.84      349.07     10.06 o 
   7   5   0        9.26        7.90      1.38 o 
   8   5   0       11.93       10.81      1.52 o 
   9   5   0       16.74       17.06      2.03 o 
  10   5   0       14.92       15.29      2.04 o 
  11   5   0        1.70        1.11      1.39 o 
  12   5   0        7.36        6.76      1.88 o 
  13   5   0        0.10        0.70      1.57 o 
   0   6   0      800.36      733.76     12.28 o 
   1   6   0       82.11       89.75      5.88 o 
   2   6   0        5.02        4.76      0.93 o 
   3   6   0       60.76       67.54      2.50 o 
   4   6   0       65.71       66.61      3.35 o 
   5   6   0       29.18       30.45      1.82 o 
   6   6   0        0.17       -1.32      1.06 o 
   7   6   0       56.83       54.44      4.10 o 
   8   6   0        0.49       -0.87      1.17 o 
   9   6   0        0.00       -0.24      1.15 o 
  10   6   0        0.06       -1.17      1.30 o 
  11   6   0        0.19       -0.58      1.45 o 
   1   7   0      125.47      121.77      4.34 o 
   2   7   0        0.72       -0.07      1.71 o 
   3   7   0      171.14      167.43      5.52 o 
   4   7   0      149.20      156.30      6.87 o 
   5   7   0       17.25       16.08      1.58 o 
   6   7   0       10.06        8.32      1.48 o 
   7   7   0        4.42        2.34      1.28 o 
   8   7   0        1.18       -0.09      1.37 o 
   9   7   0        2.87        3.88      2.34 o 
   0   8   0       16.98       19.26      3.83 o 
   1   8   0       31.47       29.10      3.08 o 
   2   8   0        1.56       -0.70      1.81 o 
   3   8   0        3.64        3.66      2.08 o 
   4   8   0        0.14       -1.56      1.89 o 
   5   8   0        0.86        0.42      1.97 o 
   6   8   0        0.02       -2.51      2.76 o 
 -15   0   1        6.24        4.13      2.42 o 
 -13   0   1       61.47       53.38      2.87 o 
 -11   0   1        5.21        9.10      1.47 o 
  -9   0   1      625.22      635.20     16.73 o 
  -7   0   1      214.61      247.12      3.62 o 
  -5   0   1        6.44       10.18      0.80 o 
  -3   0   1      975.84     1168.96      7.68 o 
  -1   0   1     5564.14     5466.64     37.20 o 
   1   0   1     2868.54     2178.52     13.70 o 
   3   0   1     7735.69     6425.93     61.01 o 
   5   0   1        1.00        1.05      0.44 o 
   7   0   1        0.02        0.24      0.50 o 
   9   0   1       23.68       30.15      2.39 o 
  11   0   1      449.03      442.22     22.67 o 
  13   0   1        3.16        2.96      1.46 o 
  15   0   1        0.25       -0.96      2.03 o 
 -15   1   1        1.88        3.37      1.64 o 
 -14   1   1        1.14        0.51      1.44 o 
 -13   1   1        0.27       -0.89      1.26 o 
 -12   1   1        0.12       -0.58      0.78 o 
 -11   1   1       27.46       25.90      1.42 o 
 -10   1   1      161.47      174.61      2.69 o 
  -9   1   1      138.91      141.14      3.10 o 
  -8   1   1       66.41       80.08      1.66 o 
  -7   1   1      347.28      395.11      5.73 o 
  -6   1   1       28.46       21.49      0.94 o 
  -5   1   1      151.80      171.44      4.72 o 
  -4   1   1      643.62      756.40     13.80 o 
  -3   1   1     8519.48     9060.55    129.48 o 
  -2   1   1     1296.55     1529.27     39.71 o 
  -1   1   1     3126.69     2774.35    394.21 o 
   0   1   1     5212.86     4747.86    714.49 o 
   1   1   1     3346.18     2862.64     95.97 o 
   2   1   1      746.67      714.05     65.48 o 
   3   1   1      915.51      810.40     16.39 o 
   4   1   1     1002.05      879.25      4.47 o 
   5   1   1     3180.72     3029.84     80.30 o 
   6   1   1      505.84      507.74     14.24 o 
   7   1   1      129.66      151.33      4.12 o 
   8   1   1      206.45      203.99      4.42 o 
   9   1   1        0.01       -0.10      0.51 o 
  10   1   1        3.74        2.41      0.72 o 
  11   1   1        6.91        8.31      1.34 o 
  12   1   1       90.72      100.78      2.51 o 
  13   1   1        9.16        4.27      1.25 o 
  14   1   1       26.29       28.13      2.59 o 
  15   1   1        4.54        4.09      1.72 o 
 -15   2   1        0.14       -1.31      1.56 o 
 -14   2   1       11.08       11.74      1.99 o 
 -13   2   1        0.51       -1.85      1.23 o 
 -12   2   1        2.96       -1.48      1.29 o 
 -11   2   1        2.27        3.39      1.28 o 
 -10   2   1        0.05        0.49      0.97 o 
  -9   2   1       27.37       28.30      1.73 o 
  -8   2   1       13.65       14.72      0.86 o 
  -7   2   1       57.22       51.30      1.21 o 
  -6   2   1     2234.03     2419.99     75.90 o 
  -5   2   1       38.21       51.80      2.42 o 
  -4   2   1     1373.30     1553.30     30.67 o 
  -3   2   1     1463.61     1660.10     36.40 o 
  -2   2   1     1113.15     1294.15     30.42 o 
  -1   2   1     4115.48     4063.31    167.55 o 
   0   2   1      937.31      935.23     30.74 o 
   1   2   1      233.28      262.82      7.45 o 
   2   2   1     1671.40     1585.01     78.46 o 
   3   2   1      896.22      884.02     54.59 o 
   4   2   1        6.03        7.31      0.74 o 
   5   2   1     1534.34     1482.37     18.43 o 
   6   2   1       31.91       19.59      0.99 o 
   7   2   1        9.60        6.63      0.61 o 
   8   2   1      166.68      157.98      3.26 o 
   9   2   1       20.26       15.55      0.98 o 
  10   2   1       16.08        7.64      1.26 o 
  11   2   1        7.12        9.97      1.69 o 
  12   2   1      122.97      146.57      4.55 o 
  13   2   1       44.49       47.13      3.04 o 
  14   2   1        0.04        1.40      1.48 o 
  15   2   1        5.79        6.53      1.98 o 
 -14   3   1        4.73        3.70      1.74 o 
 -13   3   1        9.77        8.34      2.28 o 
 -12   3   1        2.43        3.28      1.54 o 
 -11   3   1       70.84       77.03      3.37 o 
 -10   3   1        9.67       10.56      1.58 o 
  -9   3   1       52.12       53.74      2.71 o 
  -8   3   1       71.02       78.62      4.63 o 
  -7   3   1        5.51        5.83      1.13 o 
  -6   3   1       26.71       28.43      1.56 o 
  -5   3   1       41.86       58.98      2.35 o 
  -4   3   1      315.14      311.29      6.61 o 
  -3   3   1      950.79     1004.78     24.36 o 
  -2   3   1        1.74        5.90      0.70 o 
  -1   3   1      103.56      106.58      3.99 o 
   0   3   1      715.46      774.90     26.93 o 
   1   3   1       22.55       20.60      0.88 o 
   2   3   1      254.86      245.64      8.44 o 
   3   3   1        2.89        5.00      0.78 o 
   4   3   1      726.28      754.67     28.34 o 
   5   3   1       25.65       16.09      2.30 o 
   6   3   1        0.40        0.58      0.71 o 
   7   3   1       32.88       33.38      2.02 o 
   8   3   1       55.16       64.51      2.68 o 
   9   3   1       50.29       46.87      2.48 o 
  10   3   1        0.08        0.02      0.97 o 
  11   3   1        0.28        1.26      1.22 o 
  12   3   1        9.81        7.88      2.61 o 
  13   3   1        5.46       11.20      2.00 o 
  14   3   1        0.28       -0.73      1.43 o 
 -14   4   1        1.17        2.76      1.70 o 
 -13   4   1        5.20        3.45      1.82 o 
 -12   4   1        0.14        0.86      1.37 o 
 -11   4   1       59.24       60.50      3.25 o 
 -10   4   1      119.35      120.39      4.07 o 
  -9   4   1        7.70        5.48      1.36 o 
  -8   4   1       77.95       83.31      5.63 o 
  -7   4   1       80.20       86.79      2.77 o 
  -6   4   1      270.95      270.29      9.01 o 
  -5   4   1      104.14      111.78      2.54 o 
  -4   4   1       37.31       36.03      1.52 o 
  -3   4   1      387.62      425.43      9.42 o 
  -2   4   1      297.88      296.76      8.94 o 
  -1   4   1      165.09      201.90      6.28 o 
   0   4   1      174.11      189.54      6.89 o 
   1   4   1      157.36      202.30      6.40 o 
   2   4   1       77.94       71.80      2.06 o 
   3   4   1       64.48       66.78      2.74 o 
   4   4   1       25.29       35.38      1.65 o 
   5   4   1      522.10      566.25     23.93 o 
   6   4   1      103.17      111.01      5.99 o 
   7   4   1      113.57      122.14      7.17 o 
   8   4   1       42.19       41.25      2.40 o 
   9   4   1        7.80        5.39      1.33 o 
  10   4   1        8.61        7.59      1.56 o 
  11   4   1      168.61      159.98      4.88 o 
  12   4   1        2.12        2.38      1.43 o 
  13   4   1        1.06        0.13      1.51 o 
 -13   5   1        5.88        2.13      1.68 o 
 -12   5   1       15.26       16.74      2.75 o 
 -11   5   1        5.10        4.09      1.56 o 
 -10   5   1        0.32       -1.72      1.15 o 
  -9   5   1        0.40        0.13      1.20 o 
  -8   5   1       59.20       57.56      2.58 o 
  -7   5   1      104.54      106.69      4.65 o 
  -6   5   1      173.38      198.17      5.97 o 
  -5   5   1       66.19       62.11      2.27 o 
  -4   5   1       12.33       15.93      1.17 o 
  -3   5   1       55.06       45.69      1.87 o 
  -2   5   1       36.82       33.15      1.89 o 
  -1   5   1        0.54        0.61      0.58 o 
   0   5   1      104.41      109.60      3.36 o 
   1   5   1      175.57      195.44      8.58 o 
   2   5   1      183.87      198.66      7.43 o 
   3   5   1       10.34       12.85      1.02 o 
   4   5   1       42.01       39.52      1.83 o 
   5   5   1      304.00      294.71      8.37 o 
   6   5   1       24.22       28.84      3.05 o 
   7   5   1      146.73      162.71      5.90 o 
   8   5   1       64.20       64.62      3.07 o 
   9   5   1       23.63       23.07      3.02 o 
  10   5   1        5.95        5.28      1.60 o 
  11   5   1        0.03        0.23      1.83 o 
  12   5   1        0.69       -0.11      1.42 o 
 -11   6   1        5.82        2.82      1.69 o 
 -10   6   1        0.54       -0.63      1.35 o 
  -9   6   1        0.37       -0.02      1.19 o 
  -8   6   1       58.46       61.74      3.04 o 
  -7   6   1       19.26       15.55      1.77 o 
  -6   6   1      132.49      136.99      6.21 o 
  -5   6   1       45.40       40.25      2.80 o 
  -4   6   1      614.86      585.67     22.21 o 
  -3   6   1        0.64       -1.16      0.78 o 
  -2   6   1        6.29        4.61      0.91 o 
  -1   6   1      126.37      126.36      6.12 o 
   0   6   1        3.42        2.24      1.45 o 
   1   6   1       86.54       82.97      3.33 o 
   2   6   1       68.79       64.51      2.89 o 
   3   6   1       21.71       20.10      1.39 o 
   4   6   1      332.56      325.22     13.57 o 
   5   6   1      151.12      146.00      4.75 o 
   6   6   1        8.48        6.31      1.41 o 
   7   6   1        2.36        0.37      1.20 o 
   8   6   1        4.77        3.10      1.36 o 
   9   6   1       12.87       12.14      1.98 o 
  10   6   1        1.69       -0.53      1.35 o 
  11   6   1       10.72       12.18      2.19 o 
  -9   7   1        0.43       -0.62      1.38 o 
  -8   7   1        5.96        5.45      1.41 o 
  -7   7   1        3.42        0.85      1.17 o 
  -6   7   1       12.06       12.32      1.53 o 
  -5   7   1        9.71        5.32      1.23 o 
  -4   7   1       44.63       49.25      2.64 o 
  -3   7   1      234.26      249.98     12.37 o 
  -2   7   1        3.99        0.58      1.72 o 
  -1   7   1       81.64       75.29      3.54 o 
   0   7   1       51.52       54.68      5.07 o 
   1   7   1       39.93       41.86      3.03 o 
   2   7   1       22.76       20.26      2.52 o 
   3   7   1       21.11       23.55      2.72 o 
   4   7   1      211.38      207.47      8.67 o 
   5   7   1       46.14       43.52      2.12 o 
   6   7   1        0.00       -1.48      1.01 o 
   7   7   1        0.00       -1.56      1.04 o 
   8   7   1        7.95        6.77      2.25 o 
   9   7   1        1.47       -0.07      1.46 o 
  -6   8   1        0.02       -0.83      1.49 o 
  -5   8   1        1.62       -0.76      1.79 o 
  -4   8   1        8.38        8.46      2.33 o 
  -3   8   1        2.23       -0.88      2.09 o 
  -2   8   1        2.02        0.98      1.93 o 
  -1   8   1        2.20        1.39      1.85 o 
   0   8   1       67.79       64.73      3.70 o 
   1   8   1       22.89       20.96      2.79 o 
   2   8   1        5.53        5.88      2.18 o 
   3   8   1       10.67       10.73      2.45 o 
   4   8   1        4.98        3.97      2.17 o 
   5   8   1        4.09        0.95      2.82 o 
   6   8   1        0.47       -1.21      1.96 o 
 -14   0   2        1.28       -0.84      1.18 o 
 -12   0   2       98.99      105.41      4.84 o 
 -10   0   2      266.63      297.52      4.91 o 
  -8   0   2     1964.77     2160.22     14.04 o 
  -6   0   2       33.76       29.65      1.30 o 
  -4   0   2      664.87      763.11      9.58 o 
  -2   0   2     6015.47     5916.82     29.77 o 
   0   0   2     7377.72     6498.78     33.63 o 
   2   0   2     4716.22     3782.51     16.11 o 
   4   0   2     1189.23     1153.32      9.20 o 
   6   0   2       39.98       37.69      2.47 o 
   8   0   2       96.38      111.60      5.91 o 
  10   0   2       23.19       23.85      1.98 o 
  12   0   2        8.26        7.29      1.62 o 
  14   0   2        0.69        0.21      1.34 o 
 -15   1   2        1.14        1.74      1.62 o 
 -14   1   2        3.23        2.53      1.53 o 
 -13   1   2       21.15       21.63      2.19 o 
 -12   1   2       12.31       11.23      1.17 o 
 -11   1   2        9.41       10.68      1.03 o 
 -10   1   2       15.19       15.76      1.06 o 
  -9   1   2       42.95       50.96      1.48 o 
  -8   1   2       63.70       65.24      1.51 o 
  -7   1   2        7.40        6.68      0.62 o 
  -6   1   2      386.28      454.34      3.46 o 
  -5   1   2      104.08       99.05      2.24 o 
  -4   1   2     2171.98     2215.07     38.93 o 
  -3   1   2     4646.81     4968.61    135.78 o 
  -2   1   2    15703.25    15914.67    800.53 o 
  -1   1   2        0.11        3.81      0.51 o 
   0   1   2     1387.00     1383.55    240.04 o 
   1   1   2        0.44        0.81      0.57 o 
   2   1   2     2977.49     2500.43     79.55 o 
   3   1   2       82.31       57.62      2.00 o 
   4   1   2      299.83      260.33      9.13 o 
   5   1   2      331.41      316.34      3.10 o 
   6   1   2        0.16       -0.14      0.38 o 
   7   1   2      135.48      145.64      4.19 o 
   8   1   2        9.20        7.98      1.89 o 
   9   1   2       28.67       29.81      1.33 o 
  10   1   2       68.49       66.28      1.92 o 
  11   1   2       18.35       19.05      1.68 o 
  12   1   2        1.94        2.17      0.96 o 
  13   1   2       13.43       15.06      1.65 o 
  14   1   2       29.65       30.57      4.40 o 
  15   1   2        2.36        4.79      1.73 o 
 -15   2   2        7.14        8.36      2.09 o 
 -14   2   2        0.35        1.15      1.53 o 
 -13   2   2       13.70       19.23      2.25 o 
 -12   2   2        0.69       -1.74      1.16 o 
 -11   2   2       32.30       36.09      2.42 o 
 -10   2   2       19.98       20.20      1.81 o 
  -9   2   2        1.45        0.20      0.58 o 
  -8   2   2      104.96      113.04      1.83 o 
  -7   2   2        2.33        2.21      0.45 o 
  -6   2   2       30.74       19.45      1.16 o 
  -5   2   2     1160.36     1304.39     19.46 o 
  -4   2   2      240.33      255.19      9.15 o 
  -3   2   2      255.38      198.35     17.54 o 
  -2   2   2      910.44      861.70     84.29 o 
  -1   2   2     5002.21     4853.07    265.77 o 
   0   2   2      114.01      102.58      6.71 o 
   1   2   2     1160.63     1110.19     54.82 o 
   2   2   2      711.70      751.28     26.98 o 
   3   2   2        0.04        3.57      0.47 o 
   4   2   2       33.78       29.42      1.10 o 
   5   2   2     2420.56     2513.57     73.06 o 
   6   2   2        2.24        2.30      0.56 o 
   7   2   2       36.39       30.19      1.29 o 
   8   2   2       20.90       19.98      1.16 o 
   9   2   2        0.40        0.10      0.51 o 
  10   2   2       29.45       26.17      1.62 o 
  11   2   2       18.40       13.97      1.42 o 
  12   2   2       76.10       79.57      3.58 o 
  13   2   2       27.73       40.17      2.95 o 
  14   2   2        6.53       10.36      2.02 o 
 -14   3   2       52.70       46.32      3.28 o 
 -13   3   2       30.72       31.03      2.71 o 
 -12   3   2       22.98       27.89      2.47 o 
 -11   3   2        5.00        2.71      1.37 o 
 -10   3   2       18.71       20.26      1.93 o 
  -9   3   2        1.02        1.38      0.99 o 
  -8   3   2      112.86      118.34      4.26 o 
  -7   3   2       83.99       90.28      5.00 o 
  -6   3   2       33.03       37.57      1.64 o 
  -5   3   2      308.72      354.94      9.06 o 
  -4   3   2      288.85      324.63      6.91 o 
  -3   3   2        4.25        4.73      0.70 o 
  -2   3   2      130.83      149.22      9.41 o 
  -1   3   2      909.02      913.08     39.15 o 
   0   3   2       47.24       39.75      1.81 o 
   1   3   2      370.05      348.17     11.02 o 
   2   3   2      292.50      278.19      8.49 o 
   3   3   2      140.16      154.52      9.92 o 
   4   3   2      209.96      217.21     13.69 o 
   5   3   2      289.85      278.24     17.37 o 
   6   3   2       31.34       28.00      1.12 o 
   7   3   2      406.77      426.60      6.80 o 
   8   3   2      245.63      260.19      5.05 o 
   9   3   2       20.29       22.61      1.99 o 
  10   3   2       21.11       22.19      2.50 o 
  11   3   2       39.61       33.63      4.24 o 
  12   3   2       35.70       30.91      2.59 o 
  13   3   2        1.77        4.23      1.60 o 
  14   3   2        0.25        0.74      1.49 o 
 -14   4   2       18.38       17.58      4.73 o 
 -13   4   2        0.33       -1.41      1.39 o 
 -12   4   2        0.02       -0.83      1.28 o 
 -11   4   2       32.51       28.89      2.51 o 
 -10   4   2        0.81        0.49      1.19 o 
  -9   4   2        7.09        6.55      1.50 o 
  -8   4   2      198.76      193.34      8.18 o 
  -7   4   2      145.26      149.65      4.04 o 
  -6   4   2      228.24      245.49     10.18 o 
  -5   4   2       49.34       44.77      2.53 o 
  -4   4   2        6.95        9.53      0.97 o 
  -3   4   2        1.99        5.23      3.63 o 
  -2   4   2      174.02      212.95      6.82 o 
  -1   4   2       56.50       66.37      1.89 o 
   0   4   2      866.58      919.69     25.80 o 
   1   4   2        9.42        7.56      0.51 o 
   2   4   2       34.94       34.19      1.21 o 
   3   4   2        2.94        2.66      0.37 o 
   4   4   2      127.22      138.06      5.65 o 
   5   4   2        0.00        0.05      0.65 o 
   6   4   2       11.80       12.63      1.85 o 
   7   4   2       25.99       23.75      1.89 o 
   8   4   2       46.61       42.86      2.43 o 
   9   4   2       17.82       14.43      1.73 o 
  10   4   2       33.70       29.58      2.43 o 
  11   4   2       31.96       29.32      2.55 o 
  12   4   2        0.04       -0.62      1.23 o 
  13   4   2        1.59        1.27      1.48 o 
 -13   5   2        0.04        1.68      1.63 o 
 -12   5   2        0.02       -0.38      1.42 o 
 -11   5   2        3.87        1.38      1.43 o 
 -10   5   2       13.23       10.13      1.88 o 
  -9   5   2       21.85       22.48      1.95 o 
  -8   5   2       58.74       57.18      2.78 o 
  -7   5   2        8.42        4.79      1.30 o 
  -6   5   2      512.70      481.23     23.59 o 
  -5   5   2      146.58      148.32      5.20 o 
  -4   5   2       76.55       88.09      3.96 o 
  -3   5   2        1.09        0.25      0.63 o 
  -2   5   2      106.27      113.65      3.79 o 
  -1   5   2      241.28      240.85      9.47 o 
   0   5   2       57.35       60.26      2.26 o 
   1   5   2      725.23      783.82     31.20 o 
   2   5   2       72.33       80.37      1.92 o 
   3   5   2       69.51       61.45      1.89 o 
   4   5   2      354.30      352.79     14.31 o 
   5   5   2       10.59        9.17      1.44 o 
   6   5   2       75.63       65.23      4.21 o 
   7   5   2        0.04       -0.70      0.92 o 
   8   5   2       74.66       62.44      7.51 o 
   9   5   2       27.68       22.27      2.24 o 
  10   5   2        9.89        7.73      1.71 o 
  11   5   2        0.24        0.03      1.54 o 
  12   5   2        0.24       -0.07      1.38 o 
 -11   6   2        1.26       -1.08      1.48 o 
 -10   6   2        0.10       -0.80      1.37 o 
  -9   6   2       12.58        9.86      1.70 o 
  -8   6   2      106.81      105.38      4.74 o 
  -7   6   2       53.16       58.57      3.25 o 
  -6   6   2      117.17      140.84      5.78 o 
  -5   6   2       55.39       57.90      2.17 o 
  -4   6   2       54.78       51.02      2.05 o 
  -3   6   2       95.54       93.49      2.60 o 
  -2   6   2       28.19       31.93      2.34 o 
  -1   6   2        9.69        8.15      1.27 o 
   0   6   2        7.18        6.63      1.18 o 
   1   6   2        0.62       -0.86      1.17 o 
   2   6   2       37.14       37.07      2.35 o 
   3   6   2       30.33       31.01      1.67 o 
   4   6   2       85.97       86.11      5.76 o 
   5   6   2       63.46       63.07      2.56 o 
   6   6   2       16.33       18.49      2.31 o 
   7   6   2       16.31       16.85      1.92 o 
   8   6   2       18.16       18.23      2.70 o 
   9   6   2        0.66       -0.52      1.31 o 
  10   6   2        0.00       -0.52      1.34 o 
  11   6   2        2.46        2.76      1.73 o 
  -9   7   2        0.52       -1.99      1.32 o 
  -8   7   2        4.55        3.46      1.34 o 
  -7   7   2       49.81       45.99      2.26 o 
  -6   7   2        0.01       -1.52      1.01 o 
  -5   7   2       38.66       36.10      1.96 o 
  -4   7   2      130.51      117.33      5.19 o 
  -3   7   2        0.93       -1.87      1.24 o 
  -2   7   2       38.05       41.28      3.01 o 
  -1   7   2        0.29       -2.09      1.39 o 
   0   7   2       47.04       47.21      3.05 o 
   1   7   2      143.93      136.29      4.53 o 
   2   7   2      104.31      109.03      4.20 o 
   3   7   2       39.68       40.51      3.10 o 
   4   7   2       50.14       54.41      3.45 o 
   5   7   2       89.55       91.44      3.04 o 
   6   7   2        1.65       -0.10      1.14 o 
   7   7   2       90.64      100.06      9.70 o 
   8   7   2        5.60        8.25      1.74 o 
   9   7   2        9.60        7.02      2.23 o 
  -6   8   2        1.08        0.03      1.49 o 
  -5   8   2        0.15       -0.55      2.72 o 
  -4   8   2        1.26       -2.12      2.07 o 
  -3   8   2       14.12       12.39      2.48 o 
  -2   8   2        0.01       -2.53      2.14 o 
  -1   8   2        4.43        5.48      2.15 o 
   0   8   2        0.12       -2.22      1.71 o 
   1   8   2       53.62       52.69      3.56 o 
   2   8   2       90.98       98.92      4.45 o 
   3   8   2        0.02       -1.22      1.86 o 
   4   8   2        3.75        4.52      2.21 o 
   5   8   2        2.56       -0.43      2.05 o 
   6   8   2        2.24        1.33      2.26 o 
 -13   0   3       65.10       59.97      2.97 o 
 -11   0   3      289.16      277.57      5.04 o 
  -9   0   3      191.56      209.12      6.25 o 
  -7   0   3      377.81      410.89      4.67 o 
  -5   0   3       69.75       80.87      3.35 o 
  -3   0   3     5961.93     6009.48    628.22 o 
  -1   0   3     1220.65     1114.13      7.58 o 
   1   0   3       57.45       66.33      2.27 o 
   3   0   3      111.88       89.65      2.57 o 
   5   0   3      320.45      295.78      5.32 o 
   7   0   3      103.90       96.74      4.56 o 
   9   0   3      580.47      606.77     11.33 o 
  11   0   3      660.17      679.02     29.79 o 
  13   0   3       39.92       40.00      4.78 o 
  15   0   3        1.39       -0.61      1.95 o 
 -15   1   3        5.11        6.83      1.86 o 
 -14   1   3       20.35       20.81      2.30 o 
 -13   1   3       19.60       19.79      2.15 o 
 -12   1   3       35.71       35.89      1.96 o 
 -11   1   3       15.96       13.90      1.44 o 
 -10   1   3       65.25       73.13      1.85 o 
  -9   1   3       51.19       46.09      1.43 o 
  -8   1   3       84.23       90.19      1.75 o 
  -7   1   3       10.83        9.66      0.69 o 
  -6   1   3        7.78        9.71      0.74 o 
  -5   1   3      407.09      511.16     18.59 o 
  -4   1   3     3085.32     3240.29    113.22 o 
  -3   1   3     7967.75     8268.55    267.91 o 
  -2   1   3     9338.37     9489.29    751.30 o 
  -1   1   3     1419.65     1535.74    135.56 o 
   0   1   3     1234.27     1016.13     89.35 o 
   1   1   3     4685.96     4215.62    287.17 o 
   2   1   3       18.75       18.28      0.68 o 
   3   1   3      610.75      488.97      5.49 o 
   4   1   3     1028.99      932.99     23.70 o 
   5   1   3      209.19      230.15      4.54 o 
   6   1   3        3.55        1.26      0.52 o 
   7   1   3      136.97      132.69      2.49 o 
   8   1   3      285.66      284.29      5.64 o 
   9   1   3      154.35      154.69      2.87 o 
  10   1   3      231.30      234.76      4.13 o 
  11   1   3       96.00       89.03      3.57 o 
  12   1   3       38.29       45.02      1.97 o 
  13   1   3       61.07       55.76      2.57 o 
  14   1   3        0.01       -0.35      1.11 o 
  15   1   3        0.49        1.98      1.60 o 
 -15   2   3        3.76        3.13      2.06 o 
 -14   2   3        4.14        0.29      1.42 o 
 -13   2   3       19.73       15.26      2.10 o 
 -12   2   3       41.62       42.91      2.81 o 
 -11   2   3      106.76      114.98      3.77 o 
 -10   2   3       21.42       22.38      1.94 o 
  -9   2   3       44.44       48.66      1.69 o 
  -8   2   3       45.49       57.11      1.92 o 
  -7   2   3       46.96       44.52      1.14 o 
  -6   2   3        8.47       13.90      0.74 o 
  -5   2   3       18.42       27.94      1.28 o 
  -4   2   3      478.80      534.49     26.49 o 
  -3   2   3        3.03        2.93      0.49 o 
  -2   2   3     3277.32     3012.94    217.12 o 
  -1   2   3     2591.99     2552.28    138.68 o 
   0   2   3        1.02        0.22      0.51 o 
   1   2   3      197.38      197.02     11.20 o 
   2   2   3      273.20      226.97     15.31 o 
   3   2   3     1798.68     1664.32    111.73 o 
   4   2   3      161.30      134.02      4.78 o 
   5   2   3      105.46      102.78      2.95 o 
   6   2   3        0.21       -0.45      0.48 o 
   7   2   3        1.45        0.93      0.56 o 
   8   2   3       82.63       85.20      2.53 o 
   9   2   3        0.47        0.08      0.54 o 
  10   2   3        2.25        3.84      0.98 o 
  11   2   3        2.68        5.80      1.19 o 
  12   2   3       23.32       20.01      2.20 o 
  13   2   3       65.44       75.86      3.70 o 
  14   2   3        5.78       12.36      2.10 o 
 -15   3   3        0.37       -0.79      1.70 o 
 -14   3   3        3.48        2.28      1.72 o 
 -13   3   3        1.80        1.47      1.53 o 
 -12   3   3        2.35        0.29      1.41 o 
 -11   3   3       35.11       34.80      2.57 o 
 -10   3   3        6.19        6.75      1.42 o 
  -9   3   3        0.14        0.54      0.92 o 
  -8   3   3       27.10       28.24      1.98 o 
  -7   3   3       38.05       35.15      1.77 o 
  -6   3   3       16.09       17.45      1.27 o 
  -5   3   3        0.92        0.45      0.77 o 
  -4   3   3      360.06      307.27     34.50 o 
  -3   3   3     4385.39     4366.28    345.52 o 
  -2   3   3     1031.92     1017.95     61.47 o 
  -1   3   3     1166.99     1329.90     64.43 o 
   0   3   3      176.39      200.54      7.46 o 
   1   3   3       55.61       51.97      2.29 o 
   2   3   3        2.09        2.82      0.62 o 
   3   3   3      867.72      802.55     51.87 o 
   4   3   3       35.68       41.21      3.34 o 
   5   3   3      221.20      229.53     10.48 o 
   6   3   3        5.22        3.69      0.62 o 
   7   3   3      221.49      241.61      6.36 o 
   8   3   3       20.75       24.34      1.92 o 
   9   3   3       20.21       20.17      1.88 o 
  10   3   3        3.47        1.98      1.19 o 
  11   3   3       27.57       30.21      2.48 o 
  12   3   3        4.31        4.05      1.53 o 
  13   3   3        6.16        9.45      1.92 o 
  14   3   3        4.00        3.38      1.77 o 
 -14   4   3        2.25        2.21      1.78 o 
 -13   4   3        0.03       -0.56      1.46 o 
 -12   4   3        0.62        0.68      1.41 o 
 -11   4   3      102.28       96.08      6.38 o 
 -10   4   3       35.76       32.99      2.53 o 
  -9   4   3      426.63      423.50     12.67 o 
  -8   4   3      317.56      359.00     18.88 o 
  -7   4   3        8.32        8.28      1.25 o 
  -6   4   3       60.14       61.56      2.19 o 
  -5   4   3      305.63      333.55     11.23 o 
  -4   4   3       16.63       21.79      1.34 o 
  -3   4   3        6.73        8.56      0.69 o 
  -2   4   3      260.56      258.20      9.99 o 
  -1   4   3      762.29      829.30     27.43 o 
   0   4   3       19.09       22.06      0.80 o 
   1   4   3      234.94      244.72      6.75 o 
   2   4   3       13.01       15.39      0.73 o 
   3   4   3        0.35        2.00      0.39 o 
   4   4   3       45.90       54.64      1.84 o 
   5   4   3        0.89       -0.12      0.64 o 
   6   4   3       47.51       52.09      2.38 o 
   7   4   3        0.18        0.49      0.87 o 
   8   4   3        3.65        3.38      1.24 o 
   9   4   3       48.94       41.78      2.59 o 
  10   4   3       33.71       35.58      2.64 o 
  11   4   3        0.92       -0.43      1.17 o 
  12   4   3        6.84        4.88      1.70 o 
  13   4   3        4.98        4.39      1.72 o 
 -13   5   3        8.08       10.21      2.48 o 
 -12   5   3        1.27       -1.14      1.40 o 
 -11   5   3        3.07        0.84      1.46 o 
 -10   5   3       38.75       35.41      4.40 o 
  -9   5   3        0.78        1.09      1.23 o 
  -8   5   3       31.73       35.38      2.23 o 
  -7   5   3       66.31       84.00      5.08 o 
  -6   5   3       15.83       20.09      2.99 o 
  -5   5   3       41.44       36.60      2.54 o 
  -4   5   3      195.28      197.93      7.78 o 
  -3   5   3      160.85      165.39      4.65 o 
  -2   5   3        6.54        6.86      0.99 o 
  -1   5   3       39.31       35.44      1.37 o 
   0   5   3       20.44       19.49      1.58 o 
   1   5   3      137.54      150.45      7.87 o 
   2   5   3      101.07       99.90      3.31 o 
   3   5   3       11.92       11.05      0.87 o 
   4   5   3      163.10      165.89      9.44 o 
   5   5   3        5.19        6.46      1.11 o 
   6   5   3       56.92       62.21      3.97 o 
   7   5   3       57.03       56.27      2.83 o 
   8   5   3       59.63       61.54      5.71 o 
   9   5   3       14.85       14.76      1.97 o 
  10   5   3        0.02       -0.65      1.69 o 
  11   5   3        0.16       -1.45      1.24 o 
  12   5   3        0.02       -1.91      1.28 o 
 -11   6   3        2.00        0.06      1.54 o 
 -10   6   3       11.62        7.88      1.83 o 
  -9   6   3        5.48        5.90      1.52 o 
  -8   6   3        0.03       -1.27      1.17 o 
  -7   6   3        6.16        3.97      1.96 o 
  -6   6   3      268.85      260.41     13.58 o 
  -5   6   3        3.06        1.22      1.34 o 
  -4   6   3      121.71      116.56      5.53 o 
  -3   6   3       70.66       74.90      2.19 o 
  -2   6   3       58.16       56.03      1.87 o 
  -1   6   3       19.44       20.69      1.63 o 
   0   6   3       50.26       46.23      3.29 o 
   1   6   3       49.23       41.19      2.56 o 
   2   6   3        0.10       -0.87      0.99 o 
   3   6   3      169.59      173.22      6.52 o 
   4   6   3       82.01       83.97      3.94 o 
   5   6   3        8.80        9.98      1.62 o 
   6   6   3       65.83       75.41      5.04 o 
   7   6   3        6.13        7.98      1.51 o 
   8   6   3        6.08        3.41      1.59 o 
   9   6   3        0.12        1.46      1.41 o 
  10   6   3        4.58        2.21      1.56 o 
  -9   7   3        0.48       -1.62      1.08 o 
  -8   7   3        0.15       -1.44      1.10 o 
  -7   7   3        3.11       -0.20      1.16 o 
  -6   7   3       15.16       15.13      1.62 o 
  -5   7   3        5.54        6.24      1.26 o 
  -4   7   3       27.92       23.49      2.08 o 
  -3   7   3       10.88        8.86      1.66 o 
  -2   7   3        3.55        3.12      1.34 o 
  -1   7   3        5.40        3.05      2.01 o 
   0   7   3        0.90        0.75      1.64 o 
   1   7   3        9.70        7.97      2.00 o 
   2   7   3       14.47       16.88      2.39 o 
   3   7   3        0.71       -0.27      1.68 o 
   4   7   3       10.30        9.56      2.25 o 
   5   7   3        1.58       -0.21      1.09 o 
   6   7   3       13.81       12.50      1.60 o 
   7   7   3       31.21       29.11      3.63 o 
   8   7   3       18.39       22.96      3.64 o 
  -6   8   3        9.37        6.49      2.18 o 
  -5   8   3        0.00       -1.92      1.28 o 
  -4   8   3        3.15        4.31      2.11 o 
  -3   8   3        0.54       -2.05      1.90 o 
  -2   8   3        7.50        7.83      2.26 o 
  -1   8   3       41.63       40.17      3.26 o 
   0   8   3       59.14       61.62      3.74 o 
   1   8   3      119.66      123.40      4.80 o 
   2   8   3       16.75       16.78      2.75 o 
   3   8   3        9.63        2.65      2.23 o 
   4   8   3       26.74       23.93      3.17 o 
   5   8   3        0.12       -1.56      2.35 o 
 -14   0   4        0.30       -0.45      1.93 o 
 -12   0   4       52.00       58.24      2.78 o 
 -10   0   4       15.68       13.17      1.48 o 
  -8   0   4      765.28      781.63     34.97 o 
  -6   0   4      242.59      273.41     21.38 o 
  -4   0   4       14.47        7.83      0.71 o 
  -2   0   4      727.29      846.50     89.15 o 
   0   0   4    32194.88    27988.60   4142.89 o 
   2   0   4     3815.36     3154.91     15.97 o 
   4   0   4      599.60      488.58      6.80 o 
   6   0   4       97.77       98.20      3.58 o 
   8   0   4       19.45       21.29      1.66 o 
  10   0   4      918.67      870.71     21.38 o 
  12   0   4      126.59      169.46      9.51 o 
  14   0   4        0.79        0.46      1.34 o 
 -15   1   4       12.44       12.86      3.23 o 
 -14   1   4       14.03       15.16      2.08 o 
 -13   1   4       71.92       82.05      3.49 o 
 -12   1   4        4.76        6.66      1.21 o 
 -11   1   4       62.88       56.38      2.20 o 
 -10   1   4      160.73      167.51      2.71 o 
  -9   1   4        7.57        6.01      0.74 o 
  -8   1   4       22.85       18.95      1.00 o 
  -7   1   4        3.22        3.66      0.53 o 
  -6   1   4      282.17      306.33      9.09 o 
  -5   1   4      174.65      213.58      5.91 o 
  -4   1   4      679.38      787.00     29.33 o 
  -3   1   4     1693.72     1958.44     78.99 o 
  -2   1   4     1114.32     1148.28     57.13 o 
  -1   1   4     3085.00     3298.53    288.87 o 
   0   1   4      240.77      270.77     23.02 o 
   1   1   4       68.51       62.67      3.97 o 
   2   1   4      808.39      687.16      4.10 o 
   3   1   4      562.72      534.13     10.00 o 
   4   1   4      781.79      710.77      5.81 o 
   5   1   4      349.85      304.15      8.88 o 
   6   1   4        4.79        4.14      0.67 o 
   7   1   4       14.86       10.76      0.98 o 
   8   1   4      406.42      389.57      9.11 o 
   9   1   4        4.93        3.91      0.84 o 
  10   1   4       43.88       48.28      1.89 o 
  11   1   4        3.68        3.91      1.01 o 
  12   1   4      114.48      120.93      2.87 o 
  13   1   4        7.13       11.05      1.54 o 
  14   1   4        2.67        3.68      1.29 o 
 -15   2   4        0.36        0.06      1.62 o 
 -14   2   4        9.87       13.25      2.10 o 
 -13   2   4       24.26       18.42      2.24 o 
 -12   2   4      176.62      184.29      4.91 o 
 -11   2   4       17.12       15.46      1.89 o 
 -10   2   4       81.09       85.56      3.27 o 
  -9   2   4        3.47        5.33      1.05 o 
  -8   2   4        0.07        0.41      0.56 o 
  -7   2   4       49.50       55.98      2.07 o 
  -6   2   4     1071.97     1127.70     38.67 o 
  -5   2   4      965.51     1030.38     47.79 o 
  -4   2   4      157.69      162.11      8.39 o 
  -3   2   4       26.00       28.06      2.27 o 
  -2   2   4     1238.85     1247.54     91.19 o 
  -1   2   4      121.71      135.58      7.70 o 
   0   2   4        2.38        2.82      0.49 o 
   1   2   4      653.26      682.57     49.92 o 
   2   2   4      138.15      163.62      9.48 o 
   3   2   4     1714.98     1430.30     32.27 o 
   4   2   4        6.48       10.06      0.80 o 
   5   2   4     2939.44     2877.01     86.91 o 
   6   2   4        6.95        5.43      0.76 o 
   7   2   4        0.24        1.18      0.61 o 
   8   2   4        0.59        0.20      0.61 o 
   9   2   4        8.57        5.75      0.84 o 
  10   2   4       58.55       57.35      2.33 o 
  11   2   4       12.51        9.17      1.33 o 
  12   2   4       41.86       40.88      2.27 o 
  13   2   4        3.45        0.23      1.36 o 
  14   2   4        2.54        6.82      1.90 o 
 -14   3   4        3.32        2.64      1.73 o 
 -13   3   4       10.30        6.26      2.19 o 
 -12   3   4       68.06       67.48      3.43 o 
 -11   3   4       73.24       79.67      5.00 o 
 -10   3   4       13.72       20.92      2.03 o 
  -9   3   4       17.39       15.79      1.72 o 
  -8   3   4       72.20       81.32      5.91 o 
  -7   3   4      393.20      403.89     12.35 o 
  -6   3   4      645.95      641.75     44.96 o 
  -5   3   4      250.79      244.38     21.63 o 
  -4   3   4     2512.05     2323.96    238.32 o 
  -3   3   4        3.04        0.20      0.71 o 
  -2   3   4      481.41      481.13     29.44 o 
  -1   3   4      347.04      377.62     20.44 o 
   0   3   4      489.54      539.58     27.35 o 
   1   3   4      271.43      286.49     16.48 o 
   2   3   4        6.34       11.47      0.76 o 
   3   3   4      338.19      341.85     22.18 o 
   4   3   4        8.03        6.98      0.63 o 
   5   3   4      165.38      165.62      6.54 o 
   6   3   4        5.29        5.79      0.74 o 
   7   3   4       31.65       30.07      2.00 o 
   8   3   4        0.31       -0.15      0.98 o 
   9   3   4       41.37       33.59      2.34 o 
  10   3   4        0.08        0.52      1.12 o 
  11   3   4        0.24        0.74      1.28 o 
  12   3   4        1.42        0.79      1.36 o 
  13   3   4        3.50        3.55      1.60 o 
 -14   4   4        7.39        7.83      2.10 o 
 -13   4   4        0.40        0.78      1.55 o 
 -12   4   4        0.32       -0.70      1.31 o 
 -11   4   4        2.62        2.56      1.54 o 
 -10   4   4        3.23        2.78      1.45 o 
  -9   4   4        3.58        1.09      1.34 o 
  -8   4   4      266.30      258.56     11.92 o 
  -7   4   4      145.86      144.94      8.34 o 
  -6   4   4       23.30       25.63      1.69 o 
  -5   4   4        0.01       -0.34      0.77 o 
  -4   4   4       54.05       64.59      3.58 o 
  -3   4   4       64.46       78.51      4.67 o 
  -2   4   4        2.64        3.29      0.49 o 
  -1   4   4      171.32      181.73      7.37 o 
   0   4   4       70.34       69.71      2.45 o 
   1   4   4     1094.33     1099.94     35.37 o 
   2   4   4       69.42       71.47      2.23 o 
   3   4   4       67.09       69.51      3.67 o 
   4   4   4      103.41      103.75      6.29 o 
   5   4   4       59.32       54.91      3.15 o 
   6   4   4        0.64        1.29      0.90 o 
   7   4   4        1.47        3.40      1.11 o 
   8   4   4        0.47        0.89      1.01 o 
   9   4   4       11.42       11.75      1.88 o 
  10   4   4        1.96        1.48      1.33 o 
  11   4   4        3.34        2.55      1.47 o 
  12   4   4        6.49        8.06      1.88 o 
  13   4   4        0.33       -0.34      1.45 o 
 -13   5   4        2.26        2.33      1.82 o 
 -12   5   4       23.33       23.94      2.64 o 
 -11   5   4        4.12        4.82      1.67 o 
 -10   5   4        4.23        2.27      1.52 o 
  -9   5   4       86.23       77.75      6.24 o 
  -8   5   4       16.15       21.52      1.88 o 
  -7   5   4       93.14       86.32      4.16 o 
  -6   5   4        6.75        2.34      1.17 o 
  -5   5   4       16.09       15.64      1.27 o 
  -4   5   4      102.12       95.06      3.58 o 
  -3   5   4        0.27       -0.43      0.63 o 
  -2   5   4       19.84       19.36      1.17 o 
  -1   5   4        4.56        1.93      0.88 o 
   0   5   4       33.43       29.71      1.40 o 
   1   5   4        5.14        5.53      0.68 o 
   2   5   4      498.54      487.13     17.29 o 
   3   5   4        4.31        4.43      0.88 o 
   4   5   4       26.17       26.27      1.95 o 
   5   5   4        5.78        5.15      1.52 o 
   6   5   4       67.51       59.53      3.84 o 
   7   5   4        7.57        8.36      1.52 o 
   8   5   4       55.77       53.67      5.34 o 
   9   5   4        8.37        5.22      1.55 o 
  10   5   4        5.11        5.17      1.66 o 
  11   5   4        0.54       -1.17      1.31 o 
 -11   6   4        1.29       -0.80      1.87 o 
 -10   6   4        0.95        0.30      1.35 o 
  -9   6   4       14.02       14.45      1.87 o 
  -8   6   4        1.79       -1.68      1.12 o 
  -7   6   4       21.90       19.51      1.64 o 
  -6   6   4      121.35      118.35      3.78 o 
  -5   6   4        2.12       -0.18      1.09 o 
  -4   6   4       27.32       17.82      1.43 o 
  -3   6   4       59.16       55.88      2.57 o 
  -2   6   4        7.03        6.28      1.00 o 
  -1   6   4        0.62        0.63      1.00 o 
   0   6   4      135.85      138.35      8.17 o 
   1   6   4       49.01       49.19      2.13 o 
   2   6   4       19.09       20.61      1.82 o 
   3   6   4        0.03       -0.99      0.80 o 
   4   6   4       22.83       27.13      1.88 o 
   5   6   4       58.21       54.76      6.23 o 
   6   6   4        1.06        1.60      1.67 o 
   7   6   4      112.20      123.00     13.04 o 
   8   6   4       13.35       15.39      2.06 o 
   9   6   4        2.45        1.64      1.42 o 
  10   6   4        2.01        2.53      1.61 o 
  -9   7   4        1.30       -0.94      1.18 o 
  -8   7   4        0.39        0.20      1.17 o 
  -7   7   4       24.99       27.24      2.02 o 
  -6   7   4       28.63       23.32      1.78 o 
  -5   7   4        0.17       -0.03      0.96 o 
  -4   7   4        7.59        5.92      1.57 o 
  -3   7   4      139.03      138.51      4.83 o 
  -2   7   4       14.22       15.68      1.86 o 
  -1   7   4      126.53      105.12      4.82 o 
   0   7   4       86.31       82.16      3.98 o 
   1   7   4        7.59        4.63      1.94 o 
   2   7   4       35.00       37.35      3.01 o 
   3   7   4        0.07       -1.98      1.58 o 
   4   7   4       10.89       12.13      2.50 o 
   5   7   4        1.14       -0.90      1.22 o 
   6   7   4       15.85       17.77      1.99 o 
   7   7   4       16.51       17.76      2.51 o 
   8   7   4       20.22       22.25      2.52 o 
  -6   8   4        8.48        3.94      1.75 o 
  -5   8   4        6.96        6.88      1.80 o 
  -4   8   4        0.90       -1.28      1.83 o 
  -3   8   4        5.12        6.35      2.11 o 
  -2   8   4       16.24       13.10      2.56 o 
  -1   8   4        2.60        0.54      1.95 o 
   0   8   4        0.15        0.31      1.89 o 
   1   8   4        2.88        5.96      2.60 o 
   2   8   4      114.50      131.09      5.03 o 
   3   8   4        1.08        1.21      2.20 o 
   4   8   4       20.09       19.09      3.08 o 
   5   8   4       22.62       25.64      3.29 o 
 -13   0   5       12.00       12.22      2.00 o 
 -11   0   5       98.15       87.88      4.79 o 
  -9   0   5        7.40        4.84      1.04 o 
  -7   0   5      172.71      174.22      4.55 o 
  -5   0   5      948.01     1223.11    110.73 o 
  -3   0   5      500.08      464.17     50.20 o 
  -1   0   5     5665.04     5643.08    510.02 o 
   1   0   5        9.62        7.88      0.72 o 
   3   0   5     2658.92     2471.56     15.72 o 
   5   0   5      689.54      664.73      8.92 o 
   7   0   5       34.01       40.08      2.70 o 
   9   0   5       90.38       77.22      3.03 o 
  11   0   5       35.16       24.05      2.19 o 
  13   0   5        1.44        3.25      1.45 o 
 -15   1   5        0.16       -0.39      1.44 o 
 -14   1   5        0.01       -0.91      1.43 o 
 -13   1   5       12.66        6.41      1.74 o 
 -12   1   5       18.60       14.57      1.50 o 
 -11   1   5        2.65        0.27      0.88 o 
 -10   1   5        3.78        3.69      0.80 o 
  -9   1   5       25.12       26.92      1.24 o 
  -8   1   5      121.41      128.94      4.64 o 
  -7   1   5      248.03      298.13     13.17 o 
  -6   1   5      140.29      149.50      4.42 o 
  -5   1   5       31.52       41.34      3.10 o 
  -4   1   5      159.96      164.43      7.42 o 
  -3   1   5       84.17       93.85      3.36 o 
  -2   1   5     1155.84     1240.15     66.55 o 
  -1   1   5     3817.25     3687.49    172.00 o 
   0   1   5      180.21      130.04      9.26 o 
   1   1   5      191.48      183.27     12.49 o 
   2   1   5      590.32      533.87      5.72 o 
   3   1   5      368.41      367.55      5.81 o 
   4   1   5        1.85        1.97      0.58 o 
   5   1   5       62.95       52.54      2.48 o 
   6   1   5      493.37      461.16      7.25 o 
   7   1   5      167.91      173.73      3.06 o 
   8   1   5      462.10      441.54      6.47 o 
   9   1   5      160.98      158.85      3.48 o 
  10   1   5      248.41      255.84      4.31 o 
  11   1   5        7.50        5.48      1.09 o 
  12   1   5        2.41        4.18      1.21 o 
  13   1   5       14.11       20.78      1.87 o 
  14   1   5        0.12       -0.30      1.11 o 
 -15   2   5        0.10       -2.18      1.45 o 
 -14   2   5        3.82        3.35      1.68 o 
 -13   2   5       13.89       17.81      2.26 o 
 -12   2   5        3.53        1.05      2.19 o 
 -11   2   5        0.01       -0.27      1.53 o 
 -10   2   5        0.05        0.22      1.07 o 
  -9   2   5       64.26       60.70      2.96 o 
  -8   2   5       87.84       84.36      3.04 o 
  -7   2   5       74.95       70.92      3.79 o 
  -6   2   5      675.93      742.60     28.59 o 
  -5   2   5     1322.16     1537.75     67.50 o 
  -4   2   5       69.69       61.44      3.95 o 
  -3   2   5     2884.61     3069.22    183.84 o 
  -2   2   5       66.39       59.02      2.85 o 
  -1   2   5     1102.21     1084.50     73.28 o 
   0   2   5        8.63        7.09      0.60 o 
   1   2   5       79.95       99.72      5.63 o 
   2   2   5      378.95      316.69     14.29 o 
   3   2   5        0.23        0.15      0.39 o 
   4   2   5      309.14      327.34      9.37 o 
   5   2   5      469.63      447.63     12.11 o 
   6   2   5       85.93       79.62      2.05 o 
   7   2   5       69.54       68.05      2.03 o 
   8   2   5       30.94       34.35      1.66 o 
   9   2   5       14.37       17.12      1.38 o 
  10   2   5       59.52       59.01      2.94 o 
  11   2   5       13.49       11.95      1.95 o 
  12   2   5       19.77       25.57      1.93 o 
  13   2   5        6.68        6.46      1.91 o 
  14   2   5        6.67       11.99      2.16 o 
 -14   3   5        0.00       -1.60      1.56 o 
 -13   3   5        1.42        0.48      1.47 o 
 -12   3   5        4.02        2.70      1.58 o 
 -11   3   5      260.92      265.94      8.42 o 
 -10   3   5      101.90       96.62      3.64 o 
  -9   3   5      168.47      166.42      5.90 o 
  -8   3   5      369.06      381.70     20.66 o 
  -7   3   5      269.08      280.55     11.79 o 
  -6   3   5        7.31        5.05      0.72 o 
  -5   3   5     1031.45      925.25     68.91 o 
  -4   3   5     1009.03      914.24     90.44 o 
  -3   3   5     1378.79     1344.71    101.46 o 
  -2   3   5      556.88      581.30     35.15 o 
  -1   3   5      106.12      108.31      5.48 o 
   0   3   5      104.01      125.27      6.86 o 
   1   3   5      492.45      535.59     31.11 o 
   2   3   5      333.79      297.52     15.05 o 
   3   3   5       11.54        9.75      1.01 o 
   4   3   5        1.39        0.15      0.45 o 
   5   3   5       76.48       71.43      3.57 o 
   6   3   5       33.36       34.19      1.47 o 
   7   3   5       52.57       50.85      2.48 o 
   8   3   5        0.40       -0.18      0.90 o 
   9   3   5        0.94        1.23      1.13 o 
  10   3   5       41.81       33.09      2.54 o 
  11   3   5        0.25        0.62      1.28 o 
  12   3   5        0.09        0.86      1.36 o 
  13   3   5        3.32        4.93      1.75 o 
 -14   4   5        0.09        0.41      1.64 o 
 -13   4   5        4.74        3.69      1.74 o 
 -12   4   5        0.51       -0.52      1.28 o 
 -11   4   5       25.92       30.64      5.80 o 
 -10   4   5       41.85       45.91      2.91 o 
  -9   4   5       77.51       79.34      9.72 o 
  -8   4   5       37.11       50.15      2.99 o 
  -7   4   5      718.83      735.55     26.70 o 
  -6   4   5        0.01        1.22      1.06 o 
  -5   4   5        2.06        4.44      0.99 o 
  -4   4   5       14.54        9.22      0.90 o 
  -3   4   5      381.93      390.08     22.62 o 
  -2   4   5        0.11        0.33      0.41 o 
  -1   4   5       19.34       21.20      1.07 o 
   0   4   5      164.30      170.24      7.29 o 
   1   4   5      106.03      125.11      3.67 o 
   2   4   5      520.68      524.45     22.50 o 
   3   4   5      116.43      119.92      6.05 o 
   4   4   5      140.85      159.65     12.91 o 
   5   4   5       73.64       70.29      2.69 o 
   6   4   5        0.28        0.39      0.86 o 
   7   4   5       88.56       82.35      4.24 o 
   8   4   5       11.22        9.95      2.66 o 
   9   4   5       66.20       74.10      4.45 o 
  10   4   5       13.70       17.28      2.12 o 
  11   4   5        0.28       -0.98      1.23 o 
  12   4   5        2.78        2.69      1.59 o 
 -12   5   5       10.48        9.94      2.12 o 
 -11   5   5       11.19       11.66      3.74 o 
 -10   5   5       20.76       20.01      2.28 o 
  -9   5   5        1.50        1.74      1.33 o 
  -8   5   5        1.13       -0.01      1.15 o 
  -7   5   5      219.19      240.69      7.76 o 
  -6   5   5      131.90      124.35      5.77 o 
  -5   5   5        1.95        3.74      0.94 o 
  -4   5   5       48.84       34.28      1.56 o 
  -3   5   5        0.99        0.80      0.71 o 
  -2   5   5      214.65      235.97     12.79 o 
  -1   5   5       78.61       85.24      3.76 o 
   0   5   5       66.85       67.19      2.99 o 
   1   5   5       48.96       54.89      1.87 o 
   2   5   5       34.48       39.18      2.19 o 
   3   5   5       57.36       62.67      3.25 o 
   4   5   5        0.57        0.50      0.87 o 
   5   5   5        0.11       -0.01      1.35 o 
   6   5   5        0.44       -0.47      0.99 o 
   7   5   5       20.03       17.38      5.17 o 
   8   5   5        1.11        1.56      1.39 o 
   9   5   5       18.20       13.42      1.98 o 
  10   5   5        2.00        2.34      1.54 o 
  11   5   5        0.19        0.24      1.52 o 
 -11   6   5        0.69       -1.82      1.40 o 
 -10   6   5        1.03        0.40      1.35 o 
  -9   6   5        2.77        1.95      2.26 o 
  -8   6   5       12.69       13.91      1.91 o 
  -7   6   5        0.03        0.89      1.02 o 
  -6   6   5        5.34        2.46      1.09 o 
  -5   6   5       34.13       28.22      1.78 o 
  -4   6   5        6.21        2.96      1.00 o 
  -3   6   5        1.12        0.21      0.82 o 
  -2   6   5        2.96        0.33      0.82 o 
  -1   6   5       17.95       16.33      1.58 o 
   0   6   5        2.32        3.34      1.11 o 
   1   6   5       21.30       26.38      1.83 o 
   2   6   5       19.92       21.16      2.10 o 
   3   6   5       15.15       13.13      1.29 o 
   4   6   5      285.52      305.30     11.13 o 
   5   6   5      327.97      361.52     36.09 o 
   6   6   5       52.59       61.11      6.43 o 
   7   6   5       11.13        9.76      1.82 o 
   8   6   5        5.05        4.48      1.57 o 
   9   6   5        2.15       -0.22      1.33 o 
  10   6   5        0.43        0.72      1.47 o 
  -9   7   5        0.14       -1.95      1.30 o 
  -8   7   5        2.19        0.08      1.59 o 
  -7   7   5        0.14        0.21      1.10 o 
  -6   7   5        0.47       -0.17      1.07 o 
  -5   7   5        4.89        4.53      1.22 o 
  -4   7   5        6.19        5.83      1.52 o 
  -3   7   5       38.92       42.31      2.55 o 
  -2   7   5        3.46        3.21      1.46 o 
  -1   7   5      109.38      120.08      7.53 o 
   0   7   5       17.09       18.26      2.66 o 
   1   7   5       14.25       16.22      2.49 o 
   2   7   5        8.36        6.59      2.12 o 
   3   7   5        3.04        2.75      2.02 o 
   4   7   5       19.43       22.20      2.90 o 
   5   7   5        6.48        4.38      1.50 o 
   6   7   5        6.55        9.51      1.53 o 
   7   7   5       61.99       58.48      7.25 o 
  -6   8   5       14.82       14.10      2.11 o 
  -5   8   5        0.12       -0.25      1.51 o 
  -4   8   5       11.91       10.55      1.93 o 
  -3   8   5        0.08       -1.20      1.76 o 
  -2   8   5       10.76       13.10      2.51 o 
  -1   8   5       28.71       27.70      3.00 o 
   0   8   5        2.23        1.83      1.99 o 
   1   8   5       52.70       55.41      4.14 o 
   2   8   5        6.73        7.62      2.48 o 
   3   8   5        3.27       -0.50      2.11 o 
   4   8   5        3.61        3.19      2.49 o 
 -14   0   6        0.09       -0.81      1.84 o 
 -12   0   6       46.18       44.72      2.69 o 
 -10   0   6       38.91       43.87      5.01 o 
  -8   0   6      415.74      458.46     33.84 o 
  -6   0   6      126.40      165.54     17.92 o 
  -4   0   6     1832.35     2151.03    202.54 o 
  -2   0   6      327.85      224.87     25.94 o 
   0   0   6      390.39      388.08      6.05 o 
   2   0   6       47.91       33.76      1.87 o 
   4   0   6     3086.91     3041.17     19.43 o 
   6   0   6       30.87       29.24      2.32 o 
   8   0   6      471.59      457.96      9.03 o 
  10   0   6      574.34      560.67     21.33 o 
  12   0   6        5.92        4.62      1.50 o 
  14   0   6        0.60        0.41      1.46 o 
 -15   1   6        4.00        2.43      1.69 o 
 -14   1   6       24.32       24.15      2.49 o 
 -13   1   6       12.34       11.84      1.96 o 
 -12   1   6       87.62       88.62      4.10 o 
 -11   1   6      111.03      115.54      6.23 o 
 -10   1   6        0.02       -0.93      1.07 o 
  -9   1   6        3.71        7.57      0.82 o 
  -8   1   6       10.15       12.43      1.36 o 
  -7   1   6       44.64       52.00      3.81 o 
  -6   1   6        0.21        1.83      1.31 o 
  -5   1   6       48.26       76.20      3.13 o 
  -4   1   6        9.79       12.50      0.80 o 
  -3   1   6      280.01      283.71     12.29 o 
  -2   1   6      264.47      272.31     10.60 o 
  -1   1   6      304.35      305.20     15.07 o 
   0   1   6        0.72        1.45      0.37 o 
   1   1   6       29.09       33.90      1.86 o 
   2   1   6        7.85        1.57      0.46 o 
   3   1   6      221.31      218.59      2.89 o 
   4   1   6       30.94       22.77      1.41 o 
   5   1   6      116.31      113.73      2.86 o 
   6   1   6        0.86        1.29      0.73 o 
   7   1   6      140.84      150.03      2.98 o 
   8   1   6      407.62      376.24      4.86 o 
   9   1   6      181.70      177.18      3.62 o 
  10   1   6      186.69      215.59      5.75 o 
  11   1   6       12.75       11.60      1.26 o 
  12   1   6       23.11       20.63      1.84 o 
  13   1   6        4.08        5.88      1.39 o 
 -15   2   6        4.42        3.85      1.88 o 
 -14   2   6        0.97       -1.05      1.48 o 
 -13   2   6        0.00       -0.51      1.42 o 
 -12   2   6       30.64       25.27      2.43 o 
 -11   2   6      146.16      142.58      6.15 o 
 -10   2   6       11.53       15.36      1.83 o 
  -9   2   6       51.19       57.64      3.33 o 
  -8   2   6        7.81       11.72      1.74 o 
  -7   2   6      266.94      268.45     17.16 o 
  -6   2   6     1197.23     1310.73     65.68 o 
  -5   2   6        1.18        2.38      0.59 o 
  -4   2   6      113.85      124.47      6.63 o 
  -3   2   6       14.07        6.83      0.53 o 
  -2   2   6     1624.11     1604.93    145.22 o 
  -1   2   6      193.71      199.02     12.34 o 
   0   2   6       94.68      100.95      7.66 o 
   1   2   6       89.87      108.11      7.97 o 
   2   2   6      236.76      217.52     16.00 o 
   3   2   6        6.49        7.16      0.71 o 
   4   2   6      200.34      176.39      3.38 o 
   5   2   6      444.18      400.69     11.39 o 
   6   2   6        1.29        1.07      0.66 o 
   7   2   6        5.44        6.90      1.56 o 
   8   2   6        3.48        3.94      0.91 o 
   9   2   6       31.15       31.69      1.79 o 
  10   2   6        8.73        9.63      1.68 o 
  11   2   6        7.60        6.37      1.44 o 
  12   2   6        2.32        1.35      1.09 o 
  13   2   6        3.15        4.37      1.72 o 
 -14   3   6       32.42       20.98      2.58 o 
 -13   3   6       13.07       14.56      2.21 o 
 -12   3   6      104.91      107.69      4.49 o 
 -11   3   6       77.71       72.66      3.61 o 
 -10   3   6       86.57       87.06      5.96 o 
  -9   3   6        2.57        3.17      1.37 o 
  -8   3   6      116.87      132.74     13.15 o 
  -7   3   6      215.90      230.39     12.08 o 
  -6   3   6       51.18       58.43      3.32 o 
  -5   3   6       53.66       51.24      3.33 o 
  -4   3   6      248.20      223.11     17.23 o 
  -3   3   6       19.66       24.49      1.43 o 
  -2   3   6       38.00       53.27      2.54 o 
  -1   3   6        2.33        2.41      0.46 o 
   0   3   6       92.48      103.66      6.13 o 
   1   3   6      150.45      171.79      9.67 o 
   2   3   6       73.95       69.69      4.31 o 
   3   3   6       69.82       61.41      1.45 o 
   4   3   6       18.72       18.95      0.97 o 
   5   3   6       21.44       22.04      1.27 o 
   6   3   6       42.04       41.90      1.80 o 
   7   3   6       70.19       71.41      2.97 o 
   8   3   6        2.59        3.33      1.23 o 
   9   3   6        0.01       -1.44      0.96 o 
  10   3   6       37.63       39.03      4.28 o 
  11   3   6        7.49        8.54      1.78 o 
  12   3   6       14.76       14.66      2.83 o 
  13   3   6        2.07        5.59      1.86 o 
 -13   4   6        0.62        1.27      1.67 o 
 -12   4   6        9.17       10.76      2.01 o 
 -11   4   6        0.08       -0.64      1.26 o 
 -10   4   6       10.68        6.73      1.72 o 
  -9   4   6       72.39       63.50      3.57 o 
  -8   4   6       80.13       89.05      7.35 o 
  -7   4   6      424.79      434.51     17.37 o 
  -6   4   6      276.15      266.64     13.30 o 
  -5   4   6       23.83       27.66      1.40 o 
  -4   4   6      373.09      371.36     13.14 o 
  -3   4   6       17.43       13.44      0.89 o 
  -2   4   6      106.33      136.56      7.93 o 
  -1   4   6       82.16       83.22      3.58 o 
   0   4   6       71.70       83.80      3.50 o 
   1   4   6      195.48      215.63     11.73 o 
   2   4   6       69.19       72.95      3.61 o 
   3   4   6       98.35       97.83      4.78 o 
   4   4   6        2.00        1.11      0.82 o 
   5   4   6       34.98       29.56      3.23 o 
   6   4   6       40.16       37.98      2.30 o 
   7   4   6        2.45        1.60      1.15 o 
   8   4   6       17.70       14.90      1.88 o 
   9   4   6        9.45       14.08      1.98 o 
  10   4   6       26.36       22.17      2.36 o 
  11   4   6        0.70       -0.36      1.34 o 
  12   4   6        1.48        0.10      1.42 o 
 -12   5   6       18.13       15.75      3.70 o 
 -11   5   6        0.17       -1.17      1.29 o 
 -10   5   6        0.09       -0.38      1.29 o 
  -9   5   6       19.53       13.95      1.84 o 
  -8   5   6       11.74        8.38      1.65 o 
  -7   5   6       13.14       25.70      1.66 o 
  -6   5   6       20.60       16.30      2.74 o 
  -5   5   6        2.71        1.66      0.90 o 
  -4   5   6       17.29       15.83      1.24 o 
  -3   5   6      143.60      151.42      5.40 o 
  -2   5   6       14.49       12.66      1.10 o 
  -1   5   6       62.71       63.09      3.33 o 
   0   5   6        4.72        4.28      0.68 o 
   1   5   6      399.60      416.54     12.08 o 
   2   5   6        6.68        7.05      0.87 o 
   3   5   6      129.54      138.92      5.41 o 
   4   5   6      505.54      554.59     51.24 o 
   5   5   6       78.10       67.35      8.46 o 
   6   5   6        8.41        8.68      1.56 o 
   7   5   6        7.16        8.17      1.59 o 
   8   5   6        4.97        7.29      1.60 o 
   9   5   6       15.65       15.50      2.07 o 
  10   5   6       38.96       41.78      3.06 o 
  11   5   6        0.49        1.31      1.51 o 
 -11   6   6        0.01       -0.39      1.47 o 
 -10   6   6        4.70        5.08      1.62 o 
  -9   6   6        0.06       -1.59      1.16 o 
  -8   6   6       32.56       40.18      4.15 o 
  -7   6   6        7.44        3.95      1.42 o 
  -6   6   6        0.11       -1.06      1.08 o 
  -5   6   6       10.48        8.06      1.23 o 
  -4   6   6        1.71       -1.21      0.80 o 
  -3   6   6       32.28       27.63      1.59 o 
  -2   6   6        2.90        2.51      0.89 o 
  -1   6   6        0.14       -0.23      1.04 o 
   0   6   6       97.82      111.51      5.49 o 
   1   6   6        8.83        9.65      1.41 o 
   2   6   6        7.53        4.65      1.01 o 
   3   6   6        0.20        0.91      1.10 o 
   4   6   6      213.92      237.08     14.46 o 
   5   6   6       25.36       30.49      4.92 o 
   6   6   6        0.84        0.36      1.27 o 
   7   6   6       19.54       19.40      2.20 o 
   8   6   6        1.56        1.38      1.41 o 
   9   6   6        3.63        5.49      1.75 o 
  -8   7   6       11.98       17.13      2.64 o 
  -7   7   6        2.04        1.95      1.41 o 
  -6   7   6       10.62       10.28      1.68 o 
  -5   7   6        6.56        6.92      1.48 o 
  -4   7   6        9.20        5.41      2.04 o 
  -3   7   6       20.20       20.07      1.96 o 
  -2   7   6        4.92        2.54      1.41 o 
  -1   7   6       35.59       32.79      2.26 o 
   0   7   6       33.18       32.66      2.88 o 
   1   7   6       19.15       17.15      2.43 o 
   2   7   6       10.23        8.63      2.23 o 
   3   7   6        0.67       -0.86      1.79 o 
   4   7   6       38.81       46.59      4.58 o 
   5   7   6        9.42        9.05      1.80 o 
   6   7   6       69.00       83.36      8.05 o 
   7   7   6        0.06        0.25      2.33 o 
  -5   8   6        0.04       -2.28      1.89 o 
  -4   8   6        0.29       -0.10      1.87 o 
  -3   8   6        9.28        8.36      3.59 o 
  -2   8   6        6.00        1.19      1.90 o 
  -1   8   6        4.51        7.06      2.21 o 
   0   8   6        2.58        0.66      1.88 o 
   1   8   6        2.78        3.52      2.16 o 
   2   8   6        1.24       -1.47      1.95 o 
   3   8   6        7.70        6.89      2.50 o 
 -13   0   7       93.74       85.25      5.01 o 
 -11   0   7        0.49        1.33      1.14 o 
  -9   0   7        0.00        0.42      0.82 o 
  -7   0   7      176.33      202.37     13.30 o 
  -5   0   7        3.18        3.66      1.00 o 
  -3   0   7     1667.60     1721.64    154.02 o 
  -1   0   7        0.92        1.12      0.70 o 
   1   0   7      476.09      437.82      7.12 o 
   3   0   7      706.61      655.63      9.20 o 
   5   0   7       99.02       87.05      3.77 o 
   7   0   7        8.41       11.99      1.90 o 
   9   0   7       86.34      101.28      3.62 o 
  11   0   7       13.80       11.72      2.70 o 
  13   0   7        2.59        1.93      1.68 o 
 -15   1   7       12.70       14.30      3.25 o 
 -14   1   7        8.49       11.62      2.40 o 
 -13   1   7       29.03       36.14      4.51 o 
 -12   1   7        3.13        3.13      1.18 o 
 -11   1   7        0.04       -1.31      0.87 o 
 -10   1   7        0.04       -0.79      0.74 o 
  -9   1   7        7.24        8.26      1.09 o 
  -8   1   7        0.00        0.17      0.52 o 
  -7   1   7      256.20      308.67     21.01 o 
  -6   1   7       91.22       85.67      3.58 o 
  -5   1   7       53.74       65.38      3.85 o 
  -4   1   7      921.24     1016.96     46.92 o 
  -3   1   7      244.43      266.43     16.39 o 
  -2   1   7      109.57      112.87      4.15 o 
  -1   1   7      525.82      541.33     25.22 o 
   0   1   7      523.71      550.63     38.22 o 
   1   1   7     1053.26      973.79     55.40 o 
   2   1   7        0.18        1.72      0.61 o 
   3   1   7      125.78      130.59      2.43 o 
   4   1   7      196.93      170.66      5.22 o 
   5   1   7       60.76       64.08      2.36 o 
   6   1   7        5.25        6.45      1.10 o 
   7   1   7        9.31        8.65      1.74 o 
   8   1   7      608.04      620.48      6.42 o 
   9   1   7       21.78       24.58      2.41 o 
  10   1   7       10.38       11.84      1.24 o 
  11   1   7       26.59       23.99      1.92 o 
  12   1   7        1.69        1.60      1.14 o 
  13   1   7        2.85        1.62      1.22 o 
 -15   2   7        9.76       12.82      2.33 o 
 -14   2   7        3.79        3.69      1.78 o 
 -13   2   7       49.91       40.87      2.98 o 
 -12   2   7        2.00        1.88      1.91 o 
 -11   2   7      179.48      195.57     19.93 o 
 -10   2   7      101.06       96.36      7.31 o 
  -9   2   7        9.79        7.55      1.08 o 
  -8   2   7       59.67       55.85      3.99 o 
  -7   2   7      199.19      187.21     15.03 o 
  -6   2   7      107.41      118.48      6.34 o 
  -5   2   7      156.05      168.29      8.76 o 
  -4   2   7      138.94      131.45      6.97 o 
  -3   2   7      569.31      607.18     39.00 o 
  -2   2   7      393.49      415.85     35.27 o 
  -1   2   7       18.90       14.69      0.70 o 
   0   2   7      224.15      206.07     16.71 o 
   1   2   7      744.05      755.24     54.13 o 
   2   2   7       20.69       26.58      1.83 o 
   3   2   7       21.26       16.80      1.10 o 
   4   2   7       16.81       17.33      1.37 o 
   5   2   7      329.22      317.14      4.95 o 
   6   2   7      245.27      218.90      9.64 o 
   7   2   7       29.95       25.66      1.57 o 
   8   2   7       82.65       88.76      2.75 o 
   9   2   7      114.06      122.40      3.34 o 
  10   2   7        2.28        2.56      1.33 o 
  11   2   7        2.75        2.93      1.15 o 
  12   2   7        0.13       -0.47      1.00 o 
  13   2   7        5.03        6.08      1.47 o 
 -14   3   7        6.62        3.81      1.84 o 
 -13   3   7        1.11        1.48      1.62 o 
 -12   3   7        3.04        0.88      1.57 o 
 -11   3   7      203.82      189.46     17.06 o 
 -10   3   7       51.55       50.29      6.20 o 
  -9   3   7       36.99       36.42      5.60 o 
  -8   3   7      146.71      134.52      5.73 o 
  -7   3   7        2.92        2.78      1.05 o 
  -6   3   7       14.00       15.15      1.85 o 
  -5   3   7      239.10      274.75     19.46 o 
  -4   3   7       50.28       53.84      3.71 o 
  -3   3   7      635.15      613.93     44.25 o 
  -2   3   7      332.70      348.29     19.88 o 
  -1   3   7      201.19      214.27     10.42 o 
   0   3   7       20.39       19.21      0.97 o 
   1   3   7      108.37      117.12      8.79 o 
   2   3   7       26.49       28.34      2.53 o 
   3   3   7       52.10       45.25      1.61 o 
   4   3   7        6.86        6.47      0.72 o 
   5   3   7        1.29        0.71      0.64 o 
   6   3   7        0.04        1.94      1.75 o 
   7   3   7       11.55        5.12      1.33 o 
   8   3   7        2.93       -0.02      1.15 o 
   9   3   7      104.25      112.04      8.20 o 
  10   3   7       13.94       13.87      2.00 o 
  11   3   7        5.71        6.63      1.75 o 
  12   3   7        5.53        5.72      1.78 o 
 -13   4   7        0.05       -0.45      1.47 o 
 -12   4   7        6.89        4.73      1.73 o 
 -11   4   7        6.09        7.16      3.24 o 
 -10   4   7       37.53       28.00      2.52 o 
  -9   4   7       55.43       62.64      3.48 o 
  -8   4   7        0.55        4.92      1.46 o 
  -7   4   7      798.96      842.10     48.50 o 
  -6   4   7      283.63      285.58     13.35 o 
  -5   4   7       40.19       37.74      1.93 o 
  -4   4   7       82.32       85.80      2.45 o 
  -3   4   7       31.89       34.99      2.51 o 
  -2   4   7        5.53        9.61      0.75 o 
  -1   4   7       34.07       30.99      1.80 o 
   0   4   7       47.88       49.87      2.76 o 
   1   4   7        3.89        3.26      0.55 o 
   2   4   7        4.08        4.94      0.64 o 
   3   4   7        0.34        1.31      0.63 o 
   4   4   7        0.55       -0.39      0.81 o 
   5   4   7       23.75       24.22      1.97 o 
   6   4   7       55.36       51.42      4.85 o 
   7   4   7       28.84       22.68      2.10 o 
   8   4   7       21.87       22.81      2.23 o 
   9   4   7       93.61      104.57      4.11 o 
  10   4   7       20.60       25.07      2.54 o 
  11   4   7        1.36        0.28      1.38 o 
 -12   5   7        4.56        1.97      1.71 o 
 -11   5   7        0.04       -0.33      1.35 o 
 -10   5   7        9.13        7.22      1.82 o 
  -9   5   7      117.90      114.87     10.10 o 
  -8   5   7        1.33        2.74      1.40 o 
  -7   5   7      166.52      149.09      8.18 o 
  -6   5   7        1.31        0.31      1.10 o 
  -5   5   7        0.03       -0.64      0.93 o 
  -4   5   7       37.44       37.55      2.06 o 
  -3   5   7        1.38        1.42      0.92 o 
  -2   5   7       57.19       66.50      2.34 o 
  -1   5   7      156.84      147.04      7.20 o 
   0   5   7        0.23       -0.41      0.57 o 
   1   5   7        7.66       11.72      1.02 o 
   2   5   7      319.48      308.00     11.83 o 
   3   5   7       14.68       14.32      2.05 o 
   4   5   7      103.42      131.35     15.90 o 
   5   5   7        6.52        7.93      1.54 o 
   6   5   7       17.99       19.17      2.06 o 
   7   5   7       13.26       14.52      2.17 o 
   8   5   7        0.46        0.60      1.22 o 
   9   5   7       11.20       12.11      1.98 o 
  10   5   7        0.71        0.24      1.50 o 
 -10   6   7        0.04       -1.09      1.30 o 
  -9   6   7        3.49        0.56      1.41 o 
  -8   6   7        2.87        1.06      1.30 o 
  -7   6   7        1.95        3.15      1.35 o 
  -6   6   7      100.63      106.12      7.76 o 
  -5   6   7        1.91        0.80      1.16 o 
  -4   6   7       83.48       80.99      6.32 o 
  -3   6   7       77.59       76.17      6.84 o 
  -2   6   7       22.79       21.30      1.72 o 
  -1   6   7       87.03       83.77      2.78 o 
   0   6   7       11.46        9.09      1.48 o 
   1   6   7        0.00       -1.41      0.94 o 
   2   6   7       11.21       14.38      1.46 o 
   3   6   7        5.67        7.36      1.80 o 
   4   6   7       70.31       82.13      6.69 o 
   5   6   7       84.70       84.93     10.19 o 
   6   6   7        0.09        0.06      1.34 o 
   7   6   7        0.00        0.38      1.24 o 
   8   6   7       16.53       20.60      2.80 o 
  -8   7   7       17.40       20.15      2.21 o 
  -7   7   7        1.60        0.57      1.37 o 
  -6   7   7       12.18       15.55      1.93 o 
  -5   7   7        0.50       -0.73      1.23 o 
  -4   7   7        0.40       -2.23      2.33 o 
  -3   7   7       13.97       14.82      2.31 o 
  -2   7   7       11.43       12.18      2.20 o 
  -1   7   7       14.27       12.79      2.12 o 
   0   7   7        2.77        1.00      1.27 o 
   1   7   7        0.29        0.03      1.59 o 
   2   7   7        9.90       11.17      2.93 o 
   3   7   7        7.30        4.98      2.08 o 
   4   7   7        3.35        2.26      2.58 o 
   5   7   7        0.60       -0.79      1.28 o 
   6   7   7        1.90        1.28      1.64 o 
  -4   8   7        4.75        5.98      2.30 o 
  -3   8   7        0.03        2.14      3.14 o 
  -2   8   7        0.00       -0.37      2.82 o 
  -1   8   7        3.91        2.66      3.14 o 
   0   8   7        1.17       -1.73      2.75 o 
   1   8   7       13.03       11.89      3.79 o 
   2   8   7        1.20       -2.46      1.93 o 
 -14   0   8       20.34       15.88      3.09 o 
 -12   0   8       33.43       37.40      3.65 o 
 -10   0   8       25.40       22.11      1.88 o 
  -8   0   8       16.53       12.07      1.35 o 
  -6   0   8        0.12       -0.73      0.60 o 
  -4   0   8        0.02        0.70      0.59 o 
  -2   0   8     1559.13     1715.95    150.62 o 
   0   0   8      126.61      177.57      4.87 o 
   2   0   8       21.94       23.42      1.50 o 
   4   0   8      201.46      194.38      5.59 o 
   6   0   8        7.33       10.30      1.88 o 
   8   0   8      428.31      463.38      9.88 o 
  10   0   8        0.01       -0.65      1.14 o 
  12   0   8        0.78        1.04      1.35 o 
 -15   1   8        0.16       -1.39      2.18 o 
 -14   1   8       11.00        7.26      1.92 o 
 -13   1   8      157.44      153.76     15.86 o 
 -12   1   8       19.75       13.83      1.61 o 
 -11   1   8       25.71       26.39      1.80 o 
 -10   1   8       15.54       16.76      1.46 o 
  -9   1   8       96.01      103.65      5.49 o 
  -8   1   8        7.16        8.49      1.38 o 
  -7   1   8        0.83        1.03      0.57 o 
  -6   1   8      357.51      394.17     22.82 o 
  -5   1   8        8.06       12.51      1.15 o 
  -4   1   8       19.99       25.92      1.63 o 
  -3   1   8      235.36      221.72      8.26 o 
  -2   1   8       60.92       41.08      2.08 o 
  -1   1   8      324.62      342.29     12.96 o 
   0   1   8       23.98       22.28      1.27 o 
   1   1   8        0.19        4.89      0.71 o 
   2   1   8     1003.61      928.86      9.82 o 
   3   1   8      318.36      274.68      3.70 o 
   4   1   8      442.32      430.98      5.81 o 
   5   1   8        1.08        0.25      0.71 o 
   6   1   8      171.94      173.92      4.04 o 
   7   1   8        0.05        0.90      0.92 o 
   8   1   8       37.34       35.69      1.88 o 
   9   1   8        0.13        0.16      0.85 o 
  10   1   8        4.85        2.43      1.07 o 
  11   1   8        0.04       -0.85      0.84 o 
  12   1   8        5.32        7.25      1.45 o 
 -14   2   8       12.74       10.47      2.15 o 
 -13   2   8       12.21        9.23      2.06 o 
 -12   2   8        9.88       13.79      2.16 o 
 -11   2   8       44.88       47.80      3.04 o 
 -10   2   8       17.20       18.78      2.15 o 
  -9   2   8        0.00       -0.49      0.77 o 
  -8   2   8        0.01       -0.67      0.69 o 
  -7   2   8       32.32       40.05      3.77 o 
  -6   2   8        9.71       12.11      1.36 o 
  -5   2   8       96.03      105.47      6.16 o 
  -4   2   8      365.73      381.08     24.02 o 
  -3   2   8      140.33      167.67     10.42 o 
  -2   2   8      312.40      314.53     26.87 o 
  -1   2   8       11.09       10.04      0.69 o 
   0   2   8        0.32        0.12      0.48 o 
   1   2   8       14.64       13.65      1.04 o 
   2   2   8       11.17       12.19      1.20 o 
   3   2   8       23.47       22.65      1.42 o 
   4   2   8       80.92       85.84      2.76 o 
   5   2   8      755.66      700.56      7.68 o 
   6   2   8      380.92      392.77      6.93 o 
   7   2   8       13.77        9.43      1.18 o 
   8   2   8      119.24      124.02      3.16 o 
   9   2   8       15.72       16.34      1.55 o 
  10   2   8        4.17        1.91      1.37 o 
  11   2   8        5.99        6.40      1.70 o 
  12   2   8        1.68        2.93      1.28 o 
 -14   3   8        0.06       -0.44      1.66 o 
 -13   3   8        0.62       -0.79      1.51 o 
 -12   3   8        1.79       -0.96      1.47 o 
 -11   3   8        8.70        4.32      1.82 o 
 -10   3   8      252.73      265.22     21.00 o 
  -9   3   8        2.67        1.36      1.45 o 
  -8   3   8       70.76       78.66      3.32 o 
  -7   3   8       24.96       27.15      2.59 o 
  -6   3   8      240.84      242.49     21.08 o 
  -5   3   8        0.02        0.12      0.59 o 
  -4   3   8        9.29        8.79      0.78 o 
  -3   3   8        0.58        0.08      0.42 o 
  -2   3   8       75.84       81.72      6.13 o 
  -1   3   8        2.88        2.32      0.59 o 
   0   3   8      200.25      196.83     12.04 o 
   1   3   8       77.10       85.93      6.94 o 
   2   3   8        1.85        2.78      0.73 o 
   3   3   8      189.79      180.80      3.09 o 
   4   3   8       18.72       18.00      1.09 o 
   5   3   8        1.97        1.78      0.75 o 
   6   3   8       91.50       96.52      3.88 o 
   7   3   8       30.08       32.69      2.69 o 
   8   3   8       68.55       60.39      4.06 o 
   9   3   8       15.66       19.08      2.19 o 
  10   3   8        2.67        6.50      1.92 o 
  11   3   8        7.37        9.89      1.95 o 
 -13   4   8        0.02       -0.63      1.62 o 
 -12   4   8        0.01       -0.57      1.86 o 
 -11   4   8        0.08       -0.20      1.36 o 
 -10   4   8        6.27        8.83      1.82 o 
  -9   4   8      104.92      130.84     10.88 o 
  -8   4   8       18.76       27.19      2.10 o 
  -7   4   8      512.18      558.02      7.85 o 
  -6   4   8        3.45       -0.18      2.39 o 
  -5   4   8        0.44       -0.57      1.61 o 
  -4   4   8        0.31        1.46      1.31 o 
  -3   4   8      110.16      121.66      9.99 o 
  -2   4   8       53.28       49.74      2.83 o 
  -1   4   8        8.33        9.74      0.98 o 
   0   4   8        2.47        2.26      0.55 o 
   1   4   8       64.04       63.54      3.44 o 
   2   4   8       34.76       27.76      1.32 o 
   3   4   8      114.02      110.98      4.94 o 
   4   4   8       78.72       75.14      4.78 o 
   5   4   8       15.88       15.26      1.75 o 
   6   4   8       48.97       46.55      2.70 o 
   7   4   8        2.69        3.32      1.37 o 
   8   4   8        0.79        0.49      1.39 o 
   9   4   8        1.69        2.24      1.44 o 
  10   4   8       33.36       29.77      2.72 o 
  11   4   8        8.61        8.28      2.01 o 
 -12   5   8        1.12       -0.96      1.51 o 
 -11   5   8        0.40        0.34      1.58 o 
 -10   5   8       11.81        7.64      1.92 o 
  -9   5   8      145.00      139.17     11.07 o 
  -8   5   8        4.03       10.64      1.71 o 
  -7   5   8      108.31       96.91      4.63 o 
  -6   5   8       18.41       27.85      3.25 o 
  -5   5   8        3.32        3.96      1.22 o 
  -4   5   8       13.62       14.67      1.53 o 
  -3   5   8        4.81        2.56      1.05 o 
  -2   5   8      197.52      221.31      9.29 o 
  -1   5   8       20.53       24.92      1.51 o 
   0   5   8       14.30       10.40      1.05 o 
   1   5   8      345.05      363.18     15.33 o 
   2   5   8      379.81      394.25     22.25 o 
   3   5   8       85.85       95.27     13.50 o 
   4   5   8      182.00      174.29      9.90 o 
   5   5   8      233.49      243.16      7.46 o 
   6   5   8        1.25        0.15      1.14 o 
   7   5   8        0.73       -0.91      1.08 o 
   8   5   8        0.03        0.08      1.23 o 
   9   5   8        2.82        2.97      1.57 o 
 -10   6   8        0.26        2.89      1.64 o 
  -9   6   8       50.54       56.60      4.90 o 
  -8   6   8        2.92        3.02      1.45 o 
  -7   6   8        0.15       -0.39      1.19 o 
  -6   6   8        9.20        5.35      1.64 o 
  -5   6   8        0.02       -0.87      1.16 o 
  -4   6   8      165.33      151.98     11.20 o 
  -3   6   8       31.82       28.96      3.22 o 
  -2   6   8       72.98       75.11      4.00 o 
  -1   6   8        9.37        7.04      1.85 o 
   0   6   8        0.13       -1.36      1.33 o 
   1   6   8       15.75       12.70      2.03 o 
   2   6   8        6.75        7.22      1.30 o 
   3   6   8       18.94       23.19      2.44 o 
   4   6   8       33.46       39.75      4.57 o 
   5   6   8        1.55        0.37      1.36 o 
   6   6   8        0.02       -0.65      1.10 o 
   7   6   8        0.33       -0.12      1.26 o 
   8   6   8        1.50        3.73      1.57 o 
  -7   7   8        0.07       -0.08      1.36 o 
  -6   7   8        0.28        0.48      1.54 o 
  -5   7   8        0.14        0.28      1.30 o 
  -4   7   8        2.37        2.11      1.93 o 
  -3   7   8        0.23       -0.15      2.12 o 
  -2   7   8        4.54        6.91      1.97 o 
  -1   7   8        6.06        8.10      1.95 o 
   0   7   8        4.26        4.72      1.83 o 
   1   7   8        8.23        4.34      2.73 o 
   2   7   8       19.38       24.46      4.20 o 
   3   7   8        3.56        6.56      3.11 o 
   4   7   8        1.75       -1.66      2.54 o 
   5   7   8        0.16       -1.54      1.34 o 
 -13   0   9      136.11      137.56      6.44 o 
 -11   0   9        1.59        0.60      1.18 o 
  -9   0   9        8.36       11.64      3.61 o 
  -7   0   9      224.02      253.13     29.75 o 
  -5   0   9        3.64        2.75      0.87 o 
  -3   0   9       34.94       28.70      2.60 o 
  -1   0   9     1543.11     1443.13     14.41 o 
   1   0   9        6.61        5.45      0.98 o 
   3   0   9      213.08      195.04      5.74 o 
   5   0   9       46.47       43.41      3.18 o 
   7   0   9       33.99       29.39      2.95 o 
   9   0   9      170.90      172.87      6.66 o 
  11   0   9        1.10        4.38      1.58 o 
 -14   1   9        2.97        2.43      1.88 o 
 -13   1   9       15.52       12.14      2.46 o 
 -12   1   9       10.53        8.48      1.49 o 
 -11   1   9       12.59       11.62      1.45 o 
 -10   1   9       15.69       14.68      1.77 o 
  -9   1   9       92.52       91.54      6.74 o 
  -8   1   9      231.70      236.67     17.14 o 
  -7   1   9        4.38        4.28      0.74 o 
  -6   1   9      417.05      444.02     30.98 o 
  -5   1   9      412.21      460.04     26.40 o 
  -4   1   9       72.81       63.47      3.05 o 
  -3   1   9      631.85      652.00     31.10 o 
  -2   1   9      394.14      414.10     29.16 o 
  -1   1   9      265.08      295.23     12.10 o 
   0   1   9      360.91      376.46     24.56 o 
   1   1   9      472.67      472.48     17.06 o 
   2   1   9       62.72       58.15      2.13 o 
   3   1   9      178.36      177.75      3.17 o 
   4   1   9        3.30        2.10      0.86 o 
   5   1   9       78.50       69.58      5.88 o 
   6   1   9        1.15        1.41      0.92 o 
   7   1   9       48.27       51.40      2.58 o 
   8   1   9        5.67        4.25      1.25 o 
   9   1   9        7.94        9.77      1.34 o 
  10   1   9        8.01        9.30      1.43 o 
  11   1   9        2.69        0.90      0.94 o 
  12   1   9        3.00        4.03      1.35 o 
 -14   2   9        0.40       -0.19      1.65 o 
 -13   2   9      104.54      108.63      6.23 o 
 -12   2   9        8.04        7.26      1.90 o 
 -11   2   9       63.70       59.95      3.32 o 
 -10   2   9       67.35       68.84      6.07 o 
  -9   2   9       10.35       10.25      1.30 o 
  -8   2   9       23.52       18.99      1.46 o 
  -7   2   9       73.69       73.20      5.06 o 
  -6   2   9        1.27       -0.05      0.70 o 
  -5   2   9        0.02        0.33      0.50 o 
  -4   2   9        2.04        2.17      0.65 o 
  -3   2   9       13.11       15.69      1.40 o 
  -2   2   9       49.02       58.11      4.06 o 
  -1   2   9       17.69       18.41      0.93 o 
   0   2   9      129.10      116.00      8.44 o 
   1   2   9       22.65       20.88      1.33 o 
   2   2   9      274.18      235.46     12.77 o 
   3   2   9       45.95       35.16      1.60 o 
   4   2   9        0.72        0.49      0.76 o 
   5   2   9      308.62      272.37      5.11 o 
   6   2   9       59.74       69.91      2.89 o 
   7   2   9       65.53       80.21      4.03 o 
   8   2   9        5.48        7.96      1.25 o 
   9   2   9       60.48       62.88      2.90 o 
  10   2   9        1.03        1.39      1.37 o 
  11   2   9        1.42        2.38      1.52 o 
 -13   3   9        5.32        3.73      1.85 o 
 -12   3   9        0.36       -0.75      1.47 o 
 -11   3   9        1.91        0.14      1.52 o 
 -10   3   9        0.24       -1.36      1.37 o 
  -9   3   9       19.26       10.87      1.95 o 
  -8   3   9        3.70        2.07      1.38 o 
  -7   3   9       66.02       68.93      4.27 o 
  -6   3   9        3.62        1.40      0.76 o 
  -5   3   9       31.22       32.46      2.60 o 
  -4   3   9       55.62       66.21      5.97 o 
  -3   3   9       10.12       11.50      0.86 o 
  -2   3   9      189.19      207.24     14.57 o 
  -1   3   9       53.19       51.68      3.97 o 
   0   3   9      130.33      142.59      8.42 o 
   1   3   9      689.34      673.71     39.51 o 
   2   3   9      126.48      123.58      7.13 o 
   3   3   9        3.74        1.75      0.81 o 
   4   3   9        5.81        3.84      0.92 o 
   5   3   9       17.77       18.79      1.43 o 
   6   3   9       48.12       44.73      2.68 o 
   7   3   9      299.89      311.33     13.81 o 
   8   3   9       19.61       17.16      2.08 o 
   9   3   9        1.03        0.66      1.26 o 
  10   3   9        2.84        3.16      1.56 o 
  11   3   9       12.46       25.95      2.73 o 
 -12   4   9        0.18       -1.93      1.41 o 
 -11   4   9        0.33       -0.36      1.46 o 
 -10   4   9        0.88        0.87      1.41 o 
  -9   4   9        0.62        0.22      1.28 o 
  -8   4   9       23.22       30.53      2.19 o 
  -7   4   9       40.88       47.00      4.01 o 
  -6   4   9        8.39        6.96      2.26 o 
  -5   4   9       29.04       24.73      2.99 o 
  -4   4   9       12.97       10.96      1.32 o 
  -3   4   9       15.23       14.45      1.54 o 
  -2   4   9       22.43       20.40      2.01 o 
  -1   4   9        8.60        8.93      0.95 o 
   0   4   9        0.88       -0.38      0.53 o 
   1   4   9       47.78       46.56      2.91 o 
   2   4   9      507.19      512.46     14.95 o 
   3   4   9      141.61      138.93      3.69 o 
   4   4   9      142.16      147.03      7.61 o 
   5   4   9        7.20        7.80      1.54 o 
   6   4   9        0.00       -0.11      1.08 o 
   7   4   9       41.01       39.33      2.81 o 
   8   4   9        3.64        6.39      1.59 o 
   9   4   9       51.18       58.91      5.03 o 
  10   4   9        2.05        1.29      1.46 o 
 -11   5   9        0.19        0.24      1.55 o 
 -10   5   9       30.24       34.31      4.15 o 
  -9   5   9      103.10       98.78      8.02 o 
  -8   5   9        2.59        3.62      1.51 o 
  -7   5   9        2.99        0.63      1.32 o 
  -6   5   9      210.41      211.33     13.09 o 
  -5   5   9        0.59       -0.31      1.11 o 
  -4   5   9      122.25      119.62      6.42 o 
  -3   5   9        2.60        0.20      1.36 o 
  -2   5   9        0.49        0.68      0.93 o 
  -1   5   9       10.22       11.59      1.12 o 
   0   5   9        0.19       -0.46      0.68 o 
   1   5   9        7.02        7.03      1.21 o 
   2   5   9       87.24       91.38      7.88 o 
   3   5   9       24.91       28.96      2.29 o 
   4   5   9       21.91       24.65      2.19 o 
   5   5   9        1.13        1.50      1.25 o 
   6   5   9       18.37       18.61      2.12 o 
   7   5   9        6.11        8.31      1.76 o 
   8   5   9       26.99       29.18      2.65 o 
   9   5   9        0.59        0.46      1.41 o 
  -9   6   9        4.26        2.94      1.60 o 
  -8   6   9       10.13        9.44      1.80 o 
  -7   6   9        1.07        0.95      1.35 o 
  -6   6   9        0.79        0.28      1.26 o 
  -5   6   9       47.17       51.17      5.49 o 
  -4   6   9        0.15        1.00      1.15 o 
  -3   6   9        1.71        0.95      1.19 o 
  -2   6   9       40.36       37.51      3.20 o 
  -1   6   9        1.27       -0.71      1.46 o 
   0   6   9        1.08       -0.02      1.38 o 
   1   6   9        2.87        4.38      1.67 o 
   2   6   9        0.78        0.49      1.02 o 
   3   6   9       11.77       10.82      1.93 o 
   4   6   9        2.77        2.88      1.58 o 
   5   6   9       11.73       10.26      1.83 o 
   6   6   9        1.85        1.96      1.40 o 
   7   6   9        2.41        1.57      2.18 o 
  -6   7   9        3.04        2.81      1.50 o 
  -5   7   9        1.37       -0.99      1.41 o 
  -4   7   9       22.21       20.37      2.69 o 
  -3   7   9        4.99        5.00      2.02 o 
  -2   7   9        0.16        2.64      1.85 o 
  -1   7   9        9.72       10.86      2.38 o 
   0   7   9        0.05       -0.92      1.51 o 
   1   7   9       14.95       21.24      3.92 o 
   2   7   9        0.00       -1.50      2.55 o 
   3   7   9        7.37       14.67      3.75 o 
   4   7   9        0.26        0.17      2.84 o 
 -14   0  10       16.65       13.19      3.15 o 
 -12   0  10       25.23       23.45      3.35 o 
 -10   0  10        0.30       -0.14      1.02 o 
  -8   0  10      446.71      490.34     71.29 o 
  -6   0  10       48.23       54.15      2.50 o 
  -4   0  10      148.06      138.47     13.26 o 
  -2   0  10       17.89       26.23      2.43 o 
   0   0  10        2.78        3.23      1.31 o 
   2   0  10        3.48        0.67      0.88 o 
   4   0  10       98.53      106.28      4.69 o 
   6   0  10        1.40        2.09      1.47 o 
   8   0  10        7.64       13.03      2.51 o 
  10   0  10       53.34       68.98      3.92 o 
 -14   1  10       19.94       25.07      3.87 o 
 -13   1  10       46.90       52.77      5.51 o 
 -12   1  10        9.20        7.96      1.95 o 
 -11   1  10        5.32        7.46      1.38 o 
 -10   1  10       76.63       71.80      2.59 o 
  -9   1  10       56.43       48.04      6.09 o 
  -8   1  10       45.66       52.09      4.31 o 
  -7   1  10       75.09       81.04      5.77 o 
  -6   1  10       40.08       39.38      2.49 o 
  -5   1  10      309.86      290.76     14.06 o 
  -4   1  10       31.71       44.72      2.02 o 
  -3   1  10      239.01      239.05     12.52 o 
  -2   1  10       97.96      115.39      7.19 o 
  -1   1  10       86.04       73.24      3.24 o 
   0   1  10      207.78      214.65     10.89 o 
   1   1  10       14.38       15.99      1.20 o 
   2   1  10       32.64       34.78      1.61 o 
   3   1  10       29.96       28.14      1.54 o 
   4   1  10       22.60       23.24      1.82 o 
   5   1  10       49.75       43.87      2.37 o 
   6   1  10       40.49       34.82      2.26 o 
   7   1  10        0.53        0.45      1.02 o 
   8   1  10       16.65       20.80      2.02 o 
   9   1  10       33.32       36.96      2.14 o 
  10   1  10        1.16        3.61      1.23 o 
  11   1  10        2.55        1.77      1.02 o 
 -13   2  10       16.17       15.82      2.79 o 
 -12   2  10        0.04       -1.45      1.41 o 
 -11   2  10        1.64       -0.32      1.44 o 
 -10   2  10      102.81       97.46      7.95 o 
  -9   2  10       18.37       18.18      1.81 o 
  -8   2  10        4.36        2.71      1.00 o 
  -7   2  10      120.85      118.50     10.98 o 
  -6   2  10       64.42       64.78      5.32 o 
  -5   2  10        3.86        2.72      0.85 o 
  -4   2  10       25.87       19.70      2.16 o 
  -3   2  10       20.57       19.15      1.37 o 
  -2   2  10      867.47      852.92     72.96 o 
  -1   2  10       42.24       41.33      2.00 o 
   0   2  10      145.08      153.92     11.94 o 
   1   2  10       34.95       34.15      3.42 o 
   2   2  10        8.39        7.02      0.82 o 
   3   2  10       26.61       26.77      1.55 o 
   4   2  10       10.87        7.53      1.28 o 
   5   2  10       36.38       39.77      2.30 o 
   6   2  10      269.04      260.65      5.47 o 
   7   2  10       15.71       17.91      1.59 o 
   8   2  10      107.01      107.74      3.20 o 
   9   2  10        0.03        0.08      0.97 o 
  10   2  10        0.36       -0.28      1.24 o 
  11   2  10        0.08        0.65      1.41 o 
 -13   3  10        0.43       -0.88      1.56 o 
 -12   3  10        0.73       -0.18      1.52 o 
 -11   3  10        0.34        0.08      1.43 o 
 -10   3  10        5.22        4.40      1.65 o 
  -9   3  10        2.13        0.48      1.35 o 
  -8   3  10       69.71       74.13     11.37 o 
  -7   3  10       14.62       12.67      1.86 o 
  -6   3  10        9.75       10.61      1.25 o 
  -5   3  10        2.73        2.76      0.91 o 
  -4   3  10        1.54        1.59      0.63 o 
  -3   3  10        1.97        1.36      0.60 o 
  -2   3  10        0.00       -0.16      0.59 o 
  -1   3  10       12.79       10.88      1.01 o 
   0   3  10      271.50      280.85     14.88 o 
   1   3  10       45.19       45.44      2.82 o 
   2   3  10       77.06       74.71      3.15 o 
   3   3  10      146.53      133.25      3.04 o 
   4   3  10       82.01       76.60      2.42 o 
   5   3  10        9.06       11.82      1.32 o 
   6   3  10      275.89      288.36      8.70 o 
   7   3  10        7.09        7.09      1.63 o 
   8   3  10        1.29        6.17      1.78 o 
   9   3  10        8.86       12.15      2.00 o 
  10   3  10        4.79        5.91      1.79 o 
 -12   4  10        3.68        4.32      1.87 o 
 -11   4  10        0.26       -1.33      1.41 o 
 -10   4  10       17.16       22.03      3.46 o 
  -9   4  10        3.01        3.01      1.58 o 
  -8   4  10        1.29        1.51      1.52 o 
  -7   4  10        1.39        3.68      1.59 o 
  -6   4  10       12.45       12.67      2.00 o 
  -5   4  10        0.30       -0.96      1.13 o 
  -4   4  10       83.55       93.37      6.09 o 
  -3   4  10       14.87       13.57      1.15 o 
  -2   4  10       10.82        7.93      0.99 o 
  -1   4  10      149.74      148.04     10.40 o 
   0   4  10        6.53        4.82      0.90 o 
   1   4  10       64.53       66.08      3.58 o 
   2   4  10        6.80        3.02      0.86 o 
   3   4  10        0.81       -0.55      0.71 o 
   4   4  10      118.62      128.99      4.26 o 
   5   4  10       78.70       87.07      9.44 o 
   6   4  10        0.35       -0.76      1.08 o 
   7   4  10        0.09       -0.11      2.21 o 
   8   4  10        0.60        2.12      1.39 o 
   9   4  10        3.13        4.32      1.68 o 
 -11   5  10        5.27        8.48      2.12 o 
 -10   5  10       35.31       36.32      5.06 o 
  -9   5  10       38.47       27.67      2.79 o 
  -8   5  10        4.09        3.13      2.45 o 
  -7   5  10       44.05       45.86      6.86 o 
  -6   5  10        5.99        3.71      1.40 o 
  -5   5  10        4.52        4.47      1.38 o 
  -4   5  10       27.74       26.46      3.50 o 
  -3   5  10       20.40       20.54      1.90 o 
  -2   5  10        0.05       -1.17      0.85 o 
  -1   5  10        0.43        0.67      0.73 o 
   0   5  10        1.71       -0.03      0.75 o 
   1   5  10        4.85        3.51      0.93 o 
   2   5  10       69.58       72.48      6.80 o 
   3   5  10       37.54       40.85      3.54 o 
   4   5  10       11.59       10.73      1.74 o 
   5   5  10        2.30        3.01      1.37 o 
   6   5  10       29.20       30.11      2.55 o 
   7   5  10        8.96        7.86      1.78 o 
   8   5  10        0.35       -0.43      1.30 o 
  -9   6  10       54.79       54.49      3.60 o 
  -8   6  10        8.06       10.42      2.23 o 
  -7   6  10        0.39       -0.45      1.33 o 
  -6   6  10        3.55        1.71      1.36 o 
  -5   6  10        0.03       -0.79      1.17 o 
  -4   6  10       55.58       65.31      4.39 o 
  -3   6  10        0.14       -0.61      1.05 o 
  -2   6  10       23.45       26.59      2.86 o 
  -1   6  10       33.67       38.00      2.97 o 
   0   6  10        1.10        1.45      1.57 o 
   1   6  10        0.12        1.15      1.57 o 
   2   6  10        2.38        3.05      1.21 o 
   3   6  10       32.43       34.53      2.74 o 
   4   6  10        2.31        1.62      1.94 o 
   5   6  10       27.53       28.63      3.62 o 
   6   6  10        7.07        7.44      1.81 o 
  -5   7  10        0.09       -0.31      1.39 o 
  -4   7  10       13.06       13.62      2.39 o 
  -3   7  10        5.60        6.49      2.07 o 
  -2   7  10        4.26        3.32      1.86 o 
  -1   7  10        0.06       -0.15      2.33 o 
   0   7  10        0.05       -0.71      1.56 o 
   1   7  10        0.32       -0.95      1.59 o 
   2   7  10        7.06       10.16      3.52 o 
 -13   0  11        2.66        0.55      2.13 o 
 -11   0  11       12.64       10.53      2.66 o 
  -9   0  11        0.00       -0.89      0.98 o 
  -7   0  11       15.34       16.07      2.97 o 
  -5   0  11      343.51      364.77     33.78 o 
  -3   0  11       53.04       51.85      4.31 o 
  -1   0  11        7.11        7.36      1.68 o 
   1   0  11      147.65      138.79      3.73 o 
   3   0  11       16.36       12.32      2.08 o 
   5   0  11       23.17       32.06      3.11 o 
   7   0  11       55.42       65.49      4.40 o 
   9   0  11        0.92       -1.56      1.45 o 
 -13   1  11        1.31        1.02      1.56 o 
 -12   1  11        5.22        1.45      1.59 o 
 -11   1  11        1.99       -0.03      1.12 o 
 -10   1  11       38.84       41.96      2.30 o 
  -9   1  11        5.27        4.11      1.19 o 
  -8   1  11       15.70       13.76      1.57 o 
  -7   1  11        1.15        0.73      0.71 o 
  -6   1  11       29.35       32.92      2.79 o 
  -5   1  11      103.79      103.73      6.54 o 
  -4   1  11        1.75        1.68      0.69 o 
  -3   1  11       24.48       21.34      1.49 o 
  -2   1  11       62.35       62.21      2.47 o 
  -1   1  11       11.73        8.93      0.91 o 
   0   1  11        0.03        0.23      0.61 o 
   1   1  11        7.65        7.24      1.34 o 
   2   1  11       27.04       27.76      1.59 o 
   3   1  11        4.89        5.20      0.97 o 
   4   1  11       11.43       12.26      1.53 o 
   5   1  11       21.46       22.41      1.99 o 
   6   1  11       51.09       45.76      2.63 o 
   7   1  11       10.49        7.25      1.53 o 
   8   1  11        0.05        0.09      1.12 o 
   9   1  11        5.45        6.58      1.29 o 
  10   1  11       11.94       14.79      1.72 o 
 -13   2  11       22.75       19.25      2.56 o 
 -12   2  11        7.40        7.36      1.99 o 
 -11   2  11        1.52        1.60      1.51 o 
 -10   2  11       16.99       15.12      2.19 o 
  -9   2  11       48.57       44.11      4.34 o 
  -8   2  11       77.90       68.01      9.03 o 
  -7   2  11       24.69       21.79      1.78 o 
  -6   2  11       85.54       86.48      8.39 o 
  -5   2  11        0.16        0.64      0.84 o 
  -4   2  11       84.67       88.68      6.10 o 
  -3   2  11      150.92      161.55     11.37 o 
  -2   2  11        9.40        6.82      0.91 o 
  -1   2  11       18.57       18.12      1.22 o 
   0   2  11      118.29      115.10      7.46 o 
   1   2  11      263.41      275.33     13.49 o 
   2   2  11        0.29       -0.37      0.68 o 
   3   2  11       14.14       15.69      1.36 o 
   4   2  11        9.16        8.42      1.43 o 
   5   2  11       58.96       50.87      2.67 o 
   6   2  11        0.52        0.38      1.08 o 
   7   2  11        8.12        6.62      1.47 o 
   8   2  11       15.92       14.75      1.60 o 
   9   2  11        7.78       13.11      1.60 o 
  10   2  11        5.23        7.27      1.87 o 
 -12   3  11        6.01        4.25      1.85 o 
 -11   3  11        0.94        2.55      1.64 o 
 -10   3  11       12.79       16.08      2.41 o 
  -9   3  11       62.99       74.94      9.33 o 
  -8   3  11        6.95        3.68      1.60 o 
  -7   3  11       58.04       58.57      8.45 o 
  -6   3  11        9.71       11.89      1.35 o 
  -5   3  11       21.29       18.50      2.42 o 
  -4   3  11       58.37       51.88      4.55 o 
  -3   3  11        0.74       -0.19      0.61 o 
  -2   3  11        0.98        2.05      0.85 o 
  -1   3  11      112.62      115.87      8.77 o 
   0   3  11       56.42       51.94      6.61 o 
   1   3  11      133.10      134.07      7.43 o 
   2   3  11       30.24       30.64      2.23 o 
   3   3  11      199.33      187.32      3.73 o 
   4   3  11       36.19       38.23      1.96 o 
   5   3  11       37.99       33.73      2.36 o 
   6   3  11       41.97       48.07      2.30 o 
   7   3  11       13.16       13.06      1.92 o 
   8   3  11        1.63        2.57      1.41 o 
   9   3  11       11.67       15.76      2.23 o 
 -11   4  11        0.60        1.67      1.85 o 
 -10   4  11        0.02        1.74      1.57 o 
  -9   4  11        1.84        6.13      3.66 o 
  -8   4  11       45.55       35.50      4.96 o 
  -7   4  11       53.63       69.21      9.72 o 
  -6   4  11      102.44      107.25     14.86 o 
  -5   4  11       62.16       56.00      4.83 o 
  -4   4  11       23.03       22.46      2.21 o 
  -3   4  11        7.22        5.84      1.11 o 
  -2   4  11       19.80       27.54      2.86 o 
  -1   4  11      216.45      225.78     15.88 o 
   0   4  11        1.50        0.58      0.78 o 
   1   4  11       28.06       26.14      1.55 o 
   2   4  11      182.17      173.66      5.18 o 
   3   4  11      194.35      179.04      3.82 o 
   4   4  11       89.56       88.69      9.23 o 
   5   4  11        8.47       13.63      1.87 o 
   6   4  11       18.55       20.70      2.31 o 
   7   4  11        0.71       -0.78      1.15 o 
   8   4  11        2.84        1.84      1.43 o 
 -10   5  11        9.54       11.54      2.37 o 
  -9   5  11        6.90        5.40      1.95 o 
  -8   5  11        7.46        3.97      1.92 o 
  -7   5  11       29.54       23.08      2.54 o 
  -6   5  11       13.26        9.60      1.98 o 
  -5   5  11       29.41       42.12      3.78 o 
  -4   5  11        0.27       -0.62      1.26 o 
  -3   5  11        6.24        6.52      1.64 o 
  -2   5  11       12.86       16.44      1.67 o 
  -1   5  11        3.35        3.14      0.95 o 
   0   5  11        2.22        3.03      0.91 o 
   1   5  11       88.04      113.53     10.58 o 
   2   5  11       73.46       74.31     11.75 o 
   3   5  11       12.56       13.57      3.15 o 
   4   5  11        1.07        2.09      1.31 o 
   5   5  11        5.03        4.69      1.50 o 
   6   5  11        2.18        2.42      1.47 o 
   7   5  11        3.97        4.83      1.65 o 
  -7   6  11        1.16       -0.18      1.60 o 
  -6   6  11        3.08        5.22      1.86 o 
  -5   6  11        1.38        1.43      2.03 o 
  -4   6  11       34.30       37.42      2.88 o 
  -3   6  11        0.08       -0.01      1.15 o 
  -2   6  11       29.59       34.11      2.33 o 
  -1   6  11        2.08        2.40      1.91 o 
   0   6  11        4.26        4.63      1.91 o 
   1   6  11        4.19        1.04      1.62 o 
   2   6  11        0.01       -0.07      1.13 o 
   3   6  11        0.03       -0.87      1.25 o 
   4   6  11        4.56        2.72      1.69 o 
  -2   7  11        0.82        0.03      1.72 o 
  -1   7  11        0.36        0.15      1.72 o 
 -12   0  12        9.50        5.12      2.48 o 
 -10   0  12       36.67       36.16      6.91 o 
  -8   0  12       46.97       48.92      5.65 o 
  -6   0  12       34.25       30.14      2.28 o 
  -4   0  12        0.78        0.27      0.95 o 
  -2   0  12      161.25      143.86      5.59 o 
   0   0  12       86.69       79.82      3.01 o 
   2   0  12       35.62       36.07      2.25 o 
   4   0  12       93.11       75.52      4.57 o 
   6   0  12        2.96        1.73      1.61 o 
   8   0  12       31.19       36.38      3.77 o 
  10   0  12       13.35       20.81      3.39 o 
 -13   1  12        2.72        2.70      2.49 o 
 -12   1  12        0.24       -2.16      3.19 o 
 -11   1  12        1.18        0.61      1.21 o 
 -10   1  12        9.35        8.83      1.61 o 
  -9   1  12       99.55       93.46      6.53 o 
  -8   1  12        4.73        3.49      1.13 o 
  -7   1  12       57.30       60.26      4.33 o 
  -6   1  12        0.01        0.08      0.66 o 
  -5   1  12       21.81       19.64      1.30 o 
  -4   1  12       30.74       35.10      3.72 o 
  -3   1  12      226.31      232.51     13.19 o 
  -2   1  12       26.27       28.15      1.76 o 
  -1   1  12        0.45       -0.12      0.68 o 
   0   1  12       31.64       28.02      1.66 o 
   1   1  12        8.21        8.77      0.99 o 
   2   1  12       37.78       33.31      1.81 o 
   3   1  12      168.30      156.29      3.53 o 
   4   1  12       49.19       52.68      2.79 o 
   5   1  12       56.38       49.51      2.80 o 
   6   1  12      152.66      158.88      6.30 o 
   7   1  12       33.60       48.78      2.90 o 
   8   1  12        9.49       11.99      1.85 o 
   9   1  12        0.00       -1.07      1.19 o 
 -12   2  12        1.25       -1.20      1.48 o 
 -11   2  12        2.17       -0.55      1.44 o 
 -10   2  12        6.13        5.04      1.76 o 
  -9   2  12       46.09       46.19      6.88 o 
  -8   2  12        3.04        1.88      1.13 o 
  -7   2  12       33.50       31.29      4.79 o 
  -6   2  12        5.67        5.23      1.14 o 
  -5   2  12       20.95       21.74      2.32 o 
  -4   2  12       60.46       60.90      4.59 o 
  -3   2  12       59.89       56.99      5.37 o 
  -2   2  12      681.27      662.81     40.99 o 
  -1   2  12        3.98        4.83      0.97 o 
   0   2  12       78.84       77.39      5.88 o 
   1   2  12        2.38        1.29      0.99 o 
   2   2  12        0.59        0.14      0.79 o 
   3   2  12       56.41       51.96      2.83 o 
   4   2  12       14.32       10.74      1.60 o 
   5   2  12        8.62        4.33      1.30 o 
   6   2  12        0.02        0.73      1.11 o 
   7   2  12        2.43        1.91      1.27 o 
   8   2  12        0.00       -0.28      0.96 o 
   9   2  12        0.67        1.11      1.41 o 
 -12   3  12       11.43       10.81      3.50 o 
 -11   3  12        2.76        5.61      1.99 o 
 -10   3  12       64.89       71.49      8.32 o 
  -9   3  12        0.11        0.73      1.53 o 
  -8   3  12      183.22      196.70     15.23 o 
  -7   3  12       20.15       24.24      2.43 o 
  -6   3  12        0.00       -1.21      0.90 o 
  -5   3  12        1.08        0.66      0.76 o 
  -4   3  12       91.22       77.14      7.38 o 
  -3   3  12        1.48        0.64      0.73 o 
  -2   3  12       41.97       47.95      4.45 o 
  -1   3  12       21.44       18.89      4.31 o 
   0   3  12       60.40       58.40      3.73 o 
   1   3  12        7.14        6.41      1.35 o 
   2   3  12        2.02        1.99      0.88 o 
   3   3  12       62.73       61.83      2.43 o 
   4   3  12        3.81        3.35      1.04 o 
   5   3  12        8.74        7.68      1.58 o 
   6   3  12       12.69       12.16      1.50 o 
   7   3  12        5.46        4.35      1.54 o 
   8   3  12        2.64        3.38      1.52 o 
 -10   4  12       22.42       21.69      4.72 o 
  -9   4  12        1.42        4.09      1.81 o 
  -8   4  12        7.06       10.66      2.09 o 
  -7   4  12       27.88       30.04      5.07 o 
  -6   4  12        0.25        1.34      1.47 o 
  -5   4  12        0.47       -1.72      1.17 o 
  -4   4  12       29.38       30.11      4.83 o 
  -3   4  12       29.61       29.36      2.87 o 
  -2   4  12       58.22       61.10      4.21 o 
  -1   4  12        7.92        6.20      1.17 o 
   0   4  12        3.64        2.14      0.99 o 
   1   4  12       48.25       50.89      2.31 o 
   2   4  12        5.28        8.37      1.51 o 
   3   4  12       89.77       85.46      2.46 o 
   4   4  12       21.65       21.85      4.10 o 
   5   4  12       10.42       11.85      1.86 o 
   6   4  12       20.20       22.33      3.10 o 
   7   4  12        0.05       -0.63      1.27 o 
  -9   5  12        5.51        7.65      2.17 o 
  -8   5  12        2.37        4.15      1.88 o 
  -7   5  12        6.51        4.86      1.88 o 
  -6   5  12        1.99        0.37      1.50 o 
  -5   5  12        3.61        5.04      1.64 o 
  -4   5  12        0.14       -0.44      1.23 o 
  -3   5  12        1.47        0.90      1.32 o 
  -2   5  12        2.90        5.87      1.58 o 
  -1   5  12        6.63        6.93      1.63 o 
   0   5  12        0.03        0.85      0.95 o 
   1   5  12      145.78      162.64     14.32 o 
   2   5  12       13.61       14.43      3.26 o 
   3   5  12        8.13        8.98      1.93 o 
   4   5  12        2.08        0.87      1.25 o 
   5   5  12       38.06       42.53      3.05 o 
  -6   6  12        3.03        2.91      1.81 o 
  -5   6  12        1.03        0.40      1.49 o 
  -4   6  12        1.49        1.52      1.51 o 
  -3   6  12        0.69        0.96      1.44 o 
  -2   6  12       23.34       25.51      2.53 o 
  -1   6  12        3.02        3.85      2.53 o 
   0   6  12       20.29       23.87      3.70 o 
   1   6  12        6.55        7.19      2.11 o 
   2   6  12        6.12       10.05      3.46 o 
   3   6  12        0.02       -1.10      1.43 o 
 -11   0  13        5.23        3.96      2.39 o 
  -9   0  13       10.64       10.52      1.76 o 
  -7   0  13        6.43        7.15      1.48 o 
  -5   0  13        0.41       -0.42      0.96 o 
  -3   0  13        7.21        6.42      1.41 o 
  -1   0  13        0.76       -0.37      1.36 o 
   1   0  13       10.40        9.44      1.51 o 
   3   0  13      455.33      429.96     10.37 o 
   5   0  13       19.14       25.68      3.29 o 
   7   0  13        8.25       11.53      2.68 o 
   9   0  13       19.56       32.75      3.93 o 
 -12   1  13        2.56        1.63      1.72 o 
 -11   1  13        6.12        5.88      1.47 o 
 -10   1  13        0.00       -0.78      1.02 o 
  -9   1  13        2.39        1.48      1.13 o 
  -8   1  13        7.38        8.37      1.38 o 
  -7   1  13        3.25        3.26      1.09 o 
  -6   1  13      107.70      109.85      5.50 o 
  -5   1  13       83.93       85.49      4.05 o 
  -4   1  13        6.00        7.30      1.24 o 
  -3   1  13      276.83      285.97     16.17 o 
  -2   1  13       12.88       12.94      1.25 o 
  -1   1  13        5.05        5.99      1.11 o 
   0   1  13       37.96       35.48      1.92 o 
   1   1  13       20.87       22.71      1.67 o 
   2   1  13        3.33        1.65      0.92 o 
   3   1  13       62.57       69.40      3.19 o 
   4   1  13        0.17        0.39      1.11 o 
   5   1  13       66.32       60.71      3.15 o 
   6   1  13       15.12       17.16      2.07 o 
   7   1  13       11.71       18.06      2.14 o 
   8   1  13        1.18        1.74      1.37 o 
 -12   2  13       15.27       13.83      3.51 o 
 -11   2  13        4.04        3.69      1.81 o 
 -10   2  13       84.19       86.98     10.41 o 
  -9   2  13        5.55        7.31      1.74 o 
  -8   2  13        0.84        0.43      1.07 o 
  -7   2  13       13.79       16.90      1.69 o 
  -6   2  13       44.12       41.46      3.82 o 
  -5   2  13       13.19       13.66      1.48 o 
  -4   2  13        6.34        5.68      1.20 o 
  -3   2  13      351.12      341.15     23.41 o 
  -2   2  13      168.53      160.82      9.26 o 
  -1   2  13        5.16        2.26      0.92 o 
   0   2  13        6.83        5.00      1.34 o 
   1   2  13        1.14        1.64      0.89 o 
   2   2  13       61.72       65.90      2.53 o 
   3   2  13       21.74       21.30      1.70 o 
   4   2  13        4.75        7.09      1.51 o 
   5   2  13        3.51        5.23      1.48 o 
   6   2  13        0.44       -0.56      1.10 o 
   7   2  13       15.22       19.57      2.21 o 
   8   2  13       11.33       10.24      1.59 o 
 -11   3  13        8.09       13.84      2.38 o 
 -10   3  13        1.29        1.77      1.66 o 
  -9   3  13        1.29        1.14      1.62 o 
  -8   3  13        9.61        8.63      1.92 o 
  -7   3  13       15.33       14.12      2.39 o 
  -6   3  13        0.43       -0.45      1.01 o 
  -5   3  13        7.07        5.37      1.00 o 
  -4   3  13        0.89       -0.22      0.76 o 
  -3   3  13        9.36        9.02      1.11 o 
  -2   3  13        2.72        1.56      0.98 o 
  -1   3  13      130.38      130.00      9.28 o 
   0   3  13       28.24       25.91      1.84 o 
   1   3  13       59.79       59.71      4.56 o 
   2   3  13        6.48        3.97      1.10 o 
   3   3  13       31.84       35.95      2.08 o 
   4   3  13       11.38       12.35      1.80 o 
   5   3  13        1.41        0.46      1.13 o 
   6   3  13        4.37        6.14      1.31 o 
   7   3  13        1.56        1.59      1.43 o 
 -10   4  13        0.39        1.06      1.67 o 
  -9   4  13        0.00        0.82      1.72 o 
  -8   4  13        0.59       -0.72      1.46 o 
  -7   4  13        7.64        7.34      1.94 o 
  -6   4  13        0.93        0.94      1.47 o 
  -5   4  13        8.20        8.72      1.76 o 
  -4   4  13        0.62        1.27      1.34 o 
  -3   4  13       35.86       36.06      3.91 o 
  -2   4  13        9.18        6.20      1.23 o 
  -1   4  13        1.37        1.71      0.98 o 
   0   4  13        0.01       -0.38      0.86 o 
   1   4  13       52.95       55.72      5.49 o 
   2   4  13        0.31       -0.03      0.87 o 
   3   4  13       43.83       41.58      1.93 o 
   4   4  13        1.01       -1.28      1.07 o 
   5   4  13        0.03       -0.59      1.37 o 
   6   4  13        2.37        2.99      1.52 o 
  -8   5  13        0.07       -1.41      1.55 o 
  -7   5  13        5.53        4.18      1.87 o 
  -6   5  13        7.36        6.02      1.86 o 
  -5   5  13        1.28        1.41      1.48 o 
  -4   5  13       12.45       12.95      2.10 o 
  -3   5  13       16.60       19.86      2.33 o 
  -2   5  13       15.42       16.35      2.19 o 
  -1   5  13       18.96       25.86      2.50 o 
   0   5  13        5.78        6.25      1.36 o 
   1   5  13      113.62      120.81     15.30 o 
   2   5  13       33.16       36.04      3.76 o 
   3   5  13        2.11        4.36      2.14 o 
   4   5  13       15.24       14.37      2.96 o 
  -3   6  13        0.37        0.86      1.45 o 
  -2   6  13        5.34        8.91      3.09 o 
  -1   6  13        6.10        3.56      2.63 o 
   0   6  13        8.69       14.35      3.36 o 
 -10   0  14       12.02       12.48      2.89 o 
  -8   0  14        1.72        1.46      1.31 o 
  -6   0  14        0.04        0.24      1.16 o 
  -4   0  14       49.84       56.73      3.84 o 
  -2   0  14        0.27       -0.33      1.61 o 
   0   0  14      104.55       92.80      3.62 o 
   2   0  14      181.78      195.73      7.36 o 
   4   0  14       11.01        9.18      2.45 o 
   6   0  14        8.10        4.49      2.27 o 
 -11   1  14        1.16        0.54      1.21 o 
 -10   1  14        0.55        0.05      1.16 o 
  -9   1  14       31.46       30.54      3.98 o 
  -8   1  14        1.23        0.42      1.05 o 
  -7   1  14       25.06       29.09      2.28 o 
  -6   1  14        8.78        7.34      1.14 o 
  -5   1  14      243.80      248.94     16.45 o 
  -4   1  14       21.74       21.49      1.84 o 
  -3   1  14      189.09      198.43      6.93 o 
  -2   1  14      123.93      129.25      5.28 o 
  -1   1  14       11.38        8.87      1.31 o 
   0   1  14        2.78        4.23      0.87 o 
   1   1  14       21.44       18.51      1.67 o 
   2   1  14       11.87       10.07      1.39 o 
   3   1  14        0.63        1.19      1.22 o 
   4   1  14        4.60        5.29      1.54 o 
   5   1  14        3.38        1.72      1.42 o 
   6   1  14        0.18       -0.15      1.19 o 
   7   1  14        0.61       -0.21      1.92 o 
 -11   2  14        1.02        1.43      1.69 o 
 -10   2  14        4.22        6.07      1.88 o 
  -9   2  14       15.48       13.91      3.29 o 
  -8   2  14        9.66        7.76      1.49 o 
  -7   2  14       22.39       23.71      2.83 o 
  -6   2  14        0.97        0.50      1.07 o 
  -5   2  14        9.03        9.53      1.45 o 
  -4   2  14        1.88        2.10      0.89 o 
  -3   2  14       39.27       37.01      2.45 o 
  -2   2  14        1.25       -0.11      0.82 o 
  -1   2  14        1.01        1.71      1.01 o 
   0   2  14        0.39       -0.06      1.03 o 
   1   2  14        1.23       -0.31      0.88 o 
   2   2  14        6.86        9.24      1.35 o 
   3   2  14        2.36        2.71      1.08 o 
   4   2  14        0.37       -0.27      1.45 o 
   5   2  14        3.86        4.07      1.46 o 
   6   2  14        0.57        0.41      1.22 o 
   7   2  14        0.56       -0.48      1.26 o 
 -10   3  14        1.90        0.79      1.70 o 
  -9   3  14        8.60        8.74      2.23 o 
  -8   3  14        4.10        7.28      1.85 o 
  -7   3  14        0.25       -1.16      1.34 o 
  -6   3  14       19.77       22.97      2.37 o 
  -5   3  14        2.18        1.49      0.91 o 
  -4   3  14        1.09        0.48      0.95 o 
  -3   3  14       13.64       14.19      1.81 o 
  -2   3  14        1.27        1.61      1.00 o 
  -1   3  14       32.22       39.09      2.19 o 
   0   3  14        2.68        4.10      1.34 o 
   1   3  14        0.51        1.15      1.10 o 
   2   3  14        3.66        4.17      1.17 o 
   3   3  14        8.02        6.63      1.27 o 
   4   3  14        2.61        2.39      1.33 o 
   5   3  14        4.41        3.26      1.48 o 
   6   3  14       10.55       10.75      1.58 o 
  -8   4  14        0.90        0.00      1.50 o 
  -7   4  14        6.32        4.08      1.79 o 
  -6   4  14       21.05       23.35      4.16 o 
  -5   4  14        1.69        1.37      1.42 o 
  -4   4  14        8.72        8.27      1.82 o 
  -3   4  14        7.45        5.88      1.32 o 
  -2   4  14        0.63       -0.47      0.89 o 
  -1   4  14        6.00        6.22      1.30 o 
   0   4  14        2.01        0.17      0.99 o 
   1   4  14       30.33       33.59      2.54 o 
   2   4  14        4.39        4.73      1.34 o 
   3   4  14       22.86       21.24      1.86 o 
   4   4  14        1.43        1.32      1.40 o 
  -6   5  14       11.06        9.92      2.88 o 
  -5   5  14        2.26        1.89      1.58 o 
  -4   5  14        1.06        0.72      1.43 o 
  -3   5  14        1.18        3.13      1.62 o 
  -2   5  14        2.37        3.80      1.67 o 
  -1   5  14        2.06        2.59      1.51 o 
   0   5  14        0.03       -0.20      1.02 o 
   1   5  14       45.43       40.30      4.01 o 
   2   5  14        7.95        7.05      2.44 o 
  -9   0  15        7.00        6.58      2.57 o 
  -7   0  15       20.78       20.38      2.24 o 
  -5   0  15      351.53      366.32     36.46 o 
  -3   0  15        5.60        3.75      2.35 o 
  -1   0  15       45.68       46.75      2.87 o 
   1   0  15       26.22       26.79      2.42 o 
   3   0  15      146.83      127.10      6.41 o 
   5   0  15       49.41       62.07      4.90 o 
 -10   1  15        1.36        3.47      1.36 o 
  -9   1  15        1.93        1.80      1.22 o 
  -8   1  15        0.17       -1.51      1.01 o 
  -7   1  15        3.14        2.25      1.22 o 
  -6   1  15        8.98       10.58      1.58 o 
  -5   1  15       91.89       94.59      6.05 o 
  -4   1  15       71.82       87.16      5.46 o 
  -3   1  15       35.79       34.39      2.24 o 
  -2   1  15       35.26       38.36      2.21 o 
  -1   1  15       26.28       27.91      1.95 o 
   0   1  15       10.07       12.47      1.34 o 
   1   1  15       31.80       28.59      2.03 o 
   2   1  15        4.44        6.88      1.36 o 
   3   1  15        7.25        8.45      1.75 o 
   4   1  15        2.21        1.90      1.39 o 
   5   1  15        0.26        0.15      1.26 o 
   6   1  15        0.09        1.11      1.52 o 
  -9   2  15        0.37        2.28      1.67 o 
  -8   2  15       11.59        8.00      1.53 o 
  -7   2  15        0.05       -0.17      1.09 o 
  -6   2  15        6.66        7.21      1.42 o 
  -5   2  15        2.03        0.18      1.14 o 
  -4   2  15        0.04        0.07      0.83 o 
  -3   2  15       33.72       32.13      2.17 o 
  -2   2  15        0.11       -0.68      0.78 o 
  -1   2  15        0.02        0.85      0.94 o 
   0   2  15        4.66        6.16      1.50 o 
   1   2  15        1.73        0.06      1.09 o 
   2   2  15        0.24        0.30      0.96 o 
   3   2  15        1.02        1.36      1.04 o 
   4   2  15        0.39        0.95      1.28 o 
   5   2  15        4.25        6.99      1.69 o 
  -8   3  15        0.61        0.73      1.54 o 
  -7   3  15        8.48       11.33      2.12 o 
  -6   3  15        0.05        0.05      0.89 o 
  -5   3  15       45.43       44.60      2.36 o 
  -4   3  15        2.25        1.51      0.97 o 
  -3   3  15        9.97       12.20      1.38 o 
  -2   3  15        1.28        0.75      1.00 o 
  -1   3  15        2.56        2.91      1.15 o 
   0   3  15        0.13        1.55      1.20 o 
   1   3  15        6.55        6.03      1.30 o 
   2   3  15        1.52        1.27      1.08 o 
   3   3  15        0.09        0.50      1.01 o 
   4   3  15        3.33        2.60      1.46 o 
  -6   4  15        0.11       -0.91      1.35 o 
  -5   4  15        1.04        0.47      1.49 o 
  -4   4  15        0.00        1.95      1.50 o 
  -3   4  15        0.03        1.06      1.11 o 
  -2   4  15        0.78        0.45      1.05 o 
  -1   4  15        4.87        6.38      1.69 o 
   0   4  15        0.55        0.21      1.15 o 
   1   4  15       30.45       33.98      2.67 o 
   2   4  15       25.61       29.59      2.66 o 
  -8   0  16       22.63       21.98      3.18 o 
  -6   0  16        9.73       13.70      2.13 o 
  -4   0  16       86.79      100.47      5.98 o 
  -2   0  16       14.31       13.38      1.63 o 
   0   0  16       14.41       14.37      2.04 o 
   2   0  16       52.28       45.96      4.37 o 
   4   0  16        0.78        0.61      2.12 o 
  -9   1  16       16.34       15.21      2.35 o 
  -8   1  16        0.00        1.31      1.26 o 
  -7   1  16       22.08       18.93      1.97 o 
  -6   1  16       33.97       37.07      2.44 o 
  -5   1  16       81.19       80.54      4.41 o 
  -4   1  16        2.18        1.86      1.25 o 
  -3   1  16        7.91        5.90      1.33 o 
  -2   1  16        2.45        3.31      1.18 o 
  -1   1  16        3.47        3.76      0.96 o 
   0   1  16       76.56       84.77      2.73 o 
   1   1  16       44.53       43.47      2.44 o 
   2   1  16       30.97       35.69      2.30 o 
   3   1  16        2.40        2.79      1.46 o 
   4   1  16        2.15        0.16      1.39 o 
  -8   2  16        0.97        0.51      1.31 o 
  -7   2  16       31.26       33.27      3.37 o 
  -6   2  16       17.71       20.19      1.98 o 
  -5   2  16       13.85       13.06      1.47 o 
  -4   2  16        2.54        2.65      1.04 o 
  -3   2  16        0.43        0.29      0.90 o 
  -2   2  16        2.38        2.14      1.12 o 
  -1   2  16       30.11       33.14      2.67 o 
   0   2  16        1.11        0.94      1.06 o 
   1   2  16       10.69        9.43      1.53 o 
   2   2  16        2.98        3.40      1.24 o 
   3   2  16        2.39        1.41      1.40 o 
  -6   3  16        7.75        6.43      1.93 o 
  -5   3  16        5.04        3.44      1.11 o 
  -4   3  16       16.80       13.99      1.50 o 
  -3   3  16        2.87        2.88      1.22 o 
  -2   3  16        1.36        1.28      1.08 o 
  -1   3  16        0.00       -1.15      1.08 o 
   0   3  16        0.33        1.46      1.28 o 
   1   3  16        0.02        0.27      1.06 o 
   2   3  16       20.90       25.05      2.11 o 
  -2   4  16        0.20       -1.04      1.05 o 
  -7   0  17       24.06       21.70      5.07 o 
  -5   0  17      122.51      122.03      6.71 o 
  -3   0  17        5.34        0.97      2.04 o 
  -1   0  17       37.88       45.80      3.12 o 
   1   0  17        6.02        6.45      2.58 o 
  -7   1  17       22.99       25.88      2.25 o 
  -6   1  17        7.15        9.26      1.73 o 
  -5   1  17        0.01        1.32      1.27 o 
  -4   1  17        1.12        0.46      1.17 o 
  -3   1  17        4.07        2.79      1.28 o 
  -2   1  17        0.63       -0.23      1.01 o 
  -1   1  17       11.27       12.12      1.48 o 
   0   1  17       19.73       16.87      1.88 o 
   1   1  17        0.01        0.73      1.15 o 
   2   1  17        8.13        9.25      1.99 o 
  -5   2  17        1.64        1.19      1.07 o 
  -4   2  17       12.72       13.51      1.55 o 
  -3   2  17        0.07       -1.35      1.00 o 
  -2   2  17       53.54       55.06      2.78 o 
  -1   2  17       11.76       12.19      2.01 o 
   0   2  17       12.26       11.77      1.71 o 
   1   2  17        7.44        5.40      1.47 o 
                                                 
